# Supplementary material for: Tumor vascular status controls oxygen delivery facilitated by infused polymerized hemoglobins with varying oxygen affinity
Source: PLoS Comput Biol. 2020 Aug 20;16(8):e1008157. doi: 10.1371/journal.pcbi.1008157 (PMC7462268; doi:10.1371/journal.pcbi.1008157)
Supplement: S1 Dataset — This file contains a dataset of the various tumor properties calculated in the hemoglobin-based oxygen carrier tumor simulation. (CSV) [file pcbi.1008157.s007.csv]

Animal	Vascular Bed Type	Tumor ID	Dosing Group	Dose Volume	tumorvolume (um^3)	necrotic volume (um^3)	Tumor Tissue pO2 (mmHg)	Hypoxic Volume Percentage (%)	Host Tissue pO2 (mmHg)	Boundary Tissue pO2 (mmHg)	Boundary hypoxic volume percent (%)	Host Microvascular Density (mm^-2)	Host Regional Blood volume (%)	Host Regional Blood Flow (mL/g/min)	Host Tissue Hemoglobin Concentration (uM)	Host Tissue OxyHemoglobin Concentration (uM)	Host Tissue Blood Saturation	Host blood po2 (mmHg)	Tumor microvascular density (mm-2)	Tumor Regional Blood Volume (%)	Tumor regional blood flow (MLR/G/MIN	Tumor tissue hemoglobin concentration (uM)	Tumor tissue HBOC concentration (uM)	Tumor tissue oxyHB Concentration (uM)	Tumor tissue oxyHBOC concentration (uM)	Tumor blood oxygen saturation	Tumor hemoglobin oxygen saturation	Tumor HBOC oxygen saturation	Tumor blood po2 (mmHg)	Total plasma oxygen extraction fraction	Total red blood cell oxygen extraction fraction	Total HBOC oxygen extraction fraction	Total oxygen extraction fraction	Tumor plasma oxygen extraction fraction	Tumor red blood cell oxygen extraction fraction	Tumor HBOC oxygen extraction fraction	Tumor oxygen extraction fraction	Metabolic rate of oxygen consumption (mLO2/mL/min)	Tumor metabolic rate of oxygen consumption (mLO2/mL/min)	Tissue hemoglobin saturation	Tissue HBOC oxygen saturation
human	A	0	base15	0.15	3361064217	261509867.2	9.966654726	20.59762639	62.27805039	20.37957401	4.170633701	101.15	1.510519062	0.03859787	17.99154594	14.26772261	78.44%	54.11562909	192.51	2.53081782	0.071536685	40.30064	0	25.37318	0	64.98%	64.98%	0.00%	12.90955356	49.36%	18.48%	0.00%	18.97%	31.06%	13.73%	0.00%	13.97%	0.000148408	0.001965566	79.30%	0.00%
human	A	1	base15	0.15	8241642458	943466616.7	7.676026094	23.8000126	57.97752853	14.33840326	9.013342395	106.25	1.585081502	0.06780154	17.534521	13.62015564	75.25%	47.63672331	146.754	3.139993908	0.161244915	52.184	0	38.16826	0	76.65%	76.65%	0.00%	14.29520158	43.93%	15.48%	0.00%	15.93%	17.14%	4.94%	0.00%	5.13%	0.000228016	0.001686769	77.68%	0.00%
human	A	2	base15	0.15	10099388089	1232531773	7.408040437	23.091286	56.68374938	16.74097745	7.589088696	104.975	1.720377784	0.07239581	16.87195364	13.59916334	74.26%	45.57972613	164.331	2.553005952	0.117534176	45.26234	0	31.94098	0	75.85%	75.85%	0.00%	13.76407995	45.21%	16.16%	0.00%	16.62%	23.57%	7.59%	0.00%	7.84%	0.000244712	0.001772136	80.60%	0.00%
human	A	3	base15	0.15	6362957198	810006695.8	9.084844003	19.16024065	59.36504515	21.91101946	4.236229929	119	1.605827463	0.06219021	17.85231417	14.16170168	76.19%	49.41782622	188.883	3.016339416	0.143211615	49.009	0	35.13852	0	74.29%	74.29%	0.00%	15.09735248	43.01%	15.90%	0.00%	16.33%	24.33%	7.69%	0.00%	7.94%	0.000206878	0.002189619	79.33%	0.00%
human	A	4	base15	0.15	3340848214	477851694.3	10.04754443	16.07885128	62.80417085	22.74143997	3.384750446	103.275	1.496391724	0.05415591	18.59799744	14.506349	79.03%	54.20615127	162.378	2.887270218	0.150144141	50.10362	0	39.16616	0	80.59%	80.59%	0.00%	14.66763257	46.58%	16.16%	0.00%	16.64%	15.43%	3.44%	0.00%	3.62%	0.000183919	0.001176906	78.00%	0.00%
human	A	5	base15	0.15	10232588574	1024012885	5.860136513	27.41522264	60.74669917	17.14028536	6.347777414	110.5	1.607148813	0.05228896	17.70696678	13.15104856	77.74%	49.01628303	154.287	2.95732314	0.098733083	44.69628	0	28.03192	0	63.63%	63.63%	0.00%	11.3384558	51.09%	20.22%	0.00%	20.70%	34.81%	12.95%	0.00%	13.24%	0.000200561	0.001533637	74.27%	0.00%
human	A	6	base15	0.15	7851822009	1116001448	8.776720037	19.98073368	59.12704764	20.89614738	5.650255916	107.95	1.71311304	0.06001065	18.0244142	14.01991646	76.02%	48.35038256	173.538	2.938842252	0.121052638	48.20738	0	34.2537	0	75.69%	75.69%	0.00%	14.19793973	47.82%	17.79%	0.00%	18.26%	25.66%	7.10%	0.00%	7.37%	0.000222182	0.001734058	77.78%	0.00%
human	A	7	base15	0.15	894950350.5	143935238	17.90841077	7.022044484	64.51835023	34.617811	0.326468462	94.35	1.558369167	0.03474226	17.33901478	14.7516239	80.13%	57.61997301	157.356	3.184857198	0.026932854	28.37666	0	23.85174	0	79.95%	79.95%	0.00%	18.14160088	47.45%	17.19%	0.00%	17.66%	12.50%	3.55%	0.00%	3.65%	0.000119602	0.000214229	85.08%	0.00%
human	B	0	base15	0.15	464503033.7	83211624.86	14.78832742	5.06126127	55.28952867	26.70438287	1.555078487	104.55	1.37554067	0.02523844	15.53335378	11.66877296	75.02%	50.90458219	16.9074	0.34657407	0.026976245	10.87192	0	10.0963	0	91.14%	91.14%	0.00%	15.84974987	47.50%	21.40%	0.00%	21.76%	6.12%	1.05%	0.00%	1.11%	0.000105922	0.000068	75.12%	0.00%
human	B	1	base15	0.15	2848541548	434769306.7	8.898979109	15.07600782	56.36254316	21.87245492	3.731974622	94.35	1.450252863	0.03060636	15.26285197	11.93138284	75.38%	49.97934733	131.688	2.154276774	0.066475907	26.85614	0	18.91274	0	73.57%	73.57%	0.00%	11.61507762	48.77%	20.96%	0.00%	21.36%	22.90%	6.18%	0.00%	6.42%	0.000127248	0.000767596	78.17%	0.00%
human	B	2	base15	0.15	1878994084	255718563.8	11.08921545	14.04651967	54.86195237	27.91459429	1.339561218	102	1.316483219	0.02677885	16.30983718	11.77519673	74.65%	49.60769918	141.453	2.271189636	0.019014729	24.2805	0	16.62696	0	66.85%	66.85%	0.00%	13.15146095	47.31%	21.52%	0.00%	21.87%	34.36%	13.09%	0.00%	13.33%	0.00010742	0.000535834	72.20%	0.00%
human	B	3	base15	0.15	2752876143	502923162.5	9.030824148	8.773070483	54.20945634	21.11653321	3.57401044	110.925	1.373378252	0.02852868	16.60069055	11.61312022	74.16%	48.58679131	75.888	1.106928144	0.035224551	18.00006	0	12.9609	0	73.81%	73.81%	0.00%	13.37407057	46.66%	21.02%	0.00%	21.37%	21.38%	5.25%	0.00%	5.47%	0.000113354	0.00037716	69.96%	0.00%
human	B	4	base15	0.15	1919704771	235412281.6	9.372804283	12.88790932	55.24473301	22.33387223	2.423059884	104.125	1.372291298	0.02598827	16.8368396	11.84284598	74.68%	49.72998447	136.152	2.08704735	0.022211688	27.48594	0	14.76636	0	56.84%	56.84%	0.00%	11.8403806	47.65%	21.62%	0.00%	21.98%	16.70%	9.01%	0.00%	9.09%	0.000107123	0.000354492	70.34%	0.00%
human	B	5	base15	0.15	2184142855	329311916.6	10.10903549	13.56536067	55.06642301	25.63569873	1.214277025	105.825	1.33947739	0.02488498	15.02918024	11.69051702	74.70%	49.44637582	138.384	2.046650292	0.016539096	24.82644	0	17.33358	0	69.18%	69.18%	0.00%	12.46647757	47.50%	21.44%	0.00%	21.80%	30.52%	11.41%	0.00%	11.63%	0.000107742	0.000398015	77.79%	0.00%
human	B	6	base15	0.15	591921743.7	113446783.1	11.78855582	6.102770925	55.29750182	24.56482652	2.632975738	100.3	1.325027183	0.02430891	16.0112251	11.65299543	75.01%	50.79899905	25.668	0.324649026	0.00302614	2.71128	0	1.96	0	68.34%	68.34%	0.00%	5.979398836	47.30%	21.34%	0.00%	21.69%	2.90%	1.84%	0.00%	1.85%	0.000103478	0.0000102	72.78%	0.00%
human	C	0	base15	0.15	5499796726	992746408.5	6.714766269	14.06602821	50.0051983	19.78805087	4.525569166	104.55	1.232786229	0.02592681	14.32808577	10.28587295	70.92%	43.83581378	123.318	2.299510224	0.023761062	22.34024	0	13.90018	0	62.88%	62.88%	0.00%	10.1421789	47.02%	23.34%	0.00%	23.65%	31.12%	11.04%	0.00%	11.28%	0.000110821	0.000490239	71.79%	0.00%
human	C	1	base15	0.15	3225022464	628692511.2	9.635582824	7.367886534	50.28725615	24.57151394	2.298100837	95.625	1.358568408	0.02121774	14.58797408	10.51384776	71.24%	45.63856299	65.565	0.90187245	0.010559377	12.763	0	8.37366	0	69.54%	69.54%	0.00%	11.83665625	46.03%	23.71%	0.00%	24.00%	31.68%	15.69%	0.00%	15.86%	0.0000986	0.000324331	72.07%	0.00%
human	C	2	base15	0.15	6405745607	1164849778	5.677478233	15.27441761	49.81354495	17.8646217	5.481715236	96.05	1.248495357	0.02903721	13.82283375	10.29254366	70.70%	43.35058254	96.534	1.803686958	0.028779595	20.96656	0	14.67838	0	68.28%	68.28%	0.00%	9.451781386	45.86%	21.39%	0.00%	21.72%	18.27%	5.57%	0.00%	5.73%	0.000114945	0.000315834	74.46%	0.00%
human	C	3	base15	0.15	2276521858	291413328.4	12.1643785	15.58457574	51.50526642	25.76123039	2.968624246	90.1	1.287831372	0.02756277	15.21781591	10.92215394	71.94%	46.75127508	141.174	2.20437729	0.046958763	37.1658	0	24.32606	0	68.04%	68.04%	0.00%	13.75515434	48.55%	23.40%	0.00%	23.74%	38.93%	14.66%	0.00%	14.97%	0.000116356	0.00139113	71.77%	0.00%
human	C	4	base15	0.15	6293573745	1084202795	7.171126114	14.86639631	50.49666644	22.12395148	3.738810151	91.8	1.369149166	0.02779199	14.82835775	10.53796448	71.05%	44.20850262	112.158	1.796947416	0.023999115	22.55776	0	14.55566	0	62.96%	62.96%	0.00%	11.09658978	47.77%	23.98%	0.00%	24.29%	25.97%	11.24%	0.00%	11.40%	0.000115697	0.000481112	71.07%	0.00%
human	C	5	base15	0.15	6771441202	1103564253	5.667531563	17.72363369	48.74360935	16.40015444	5.878216946	95.625	1.19785165	0.0267566	14.67084258	10.12801837	69.72%	42.09748267	124.155	2.01040731	0.027373759	26.30356	0	16.01022	0	59.52%	59.52%	0.00%	9.76709987	48.94%	24.84%	0.00%	25.16%	37.28%	13.37%	0.00%	13.67%	0.000124381	0.000651771	69.04%	0.00%
human	D	0	base15	0.15	2841070307	160990026	17.18796639	17.35217071	66.11247608	30.87801722	2.010538283	96.05	1.889182736	0.07391621	21.00704897	17.37198772	81.04%	57.53004745	229.338	4.633413462	0.332454368	79.11046	0	69.59486	0	84.72%	84.72%	0.00%	21.81765639	45.53%	15.01%	0.00%	15.49%	14.97%	2.98%	0.00%	3.16%	0.000221767	0.002059086	82.70%	0.00%
human	D	2	base15	0.15	12489770036	1382907522	7.109823081	25.26229546	57.27875444	16.60528857	7.513723927	96.05	1.83709397	0.11402615	20.45469592	14.92316883	75.01%	45.72727766	157.356	2.97250812	0.227934204	64.83404	0	48.89592	0	75.61%	75.61%	0.00%	13.2290595	44.79%	14.50%	0.00%	14.98%	23.82%	5.58%	0.00%	5.83%	0.00031818	0.002430027	72.96%	0.00%
human	D	4	base15	0.15	12186491155	1529092037	7.780344385	23.42354305	60.29421622	17.51043513	7.733155453	90.95	1.995454129	0.09424872	20.25589717	15.94117465	76.86%	46.6580347	169.911	3.088456326	0.129675427	60.96872	0	46.24004	0	76.50%	76.50%	0.00%	13.56552339	46.38%	15.61%	0.00%	16.10%	29.37%	8.36%	0.00%	8.66%	0.000297706	0.002286322	78.70%	0.00%
human	D	7	base15	0.15	20502114780	2214275365	6.420813012	28.92708589	47.22943722	11.0565623	12.72141673	96.475	1.814421136	0.1946014	20.10818982	13.27938768	65.97%	34.41267568	151.776	3.133695978	0.237307409	67.57682	0	49.52444	0	76.85%	76.85%	0.00%	12.04296925	47.40%	16.37%	0.00%	16.86%	25.16%	6.83%	0.00%	7.12%	0.000695079	0.003273932	66.04%	0.00%
human	E	0	base15	0.15	15384921483	2045529176	6.799254324	24.73002572	60.91578416	15.63632736	8.357764247	95.625	2.018094025	0.11507622	21.87753459	16.4691604	78.06%	46.09757677	145.359	2.830079898	0.19337828	47.38964	0	35.06148	0	74.75%	74.75%	0.00%	12.23424246	49.22%	17.80%	0.00%	18.30%	27.86%	8.38%	0.00%	8.66%	0.000435102	0.003002782	75.28%	0.00%
human	E	1	base15	0.15	12659895027	1763377006	7.195400935	21.39754252	63.81599534	19.5062728	5.87604103	100.3	1.817342277	0.0893061	19.64503341	16.49020662	79.43%	50.86135562	119.412	2.482904484	0.157580003	44.83804	0	32.78914	0	75.49%	75.49%	0.00%	13.70847761	47.86%	16.72%	0.00%	17.21%	26.23%	7.35%	0.00%	7.60%	0.000280287	0.002088754	83.94%	0.00%
human	E	2	base15	0.15	15662853336	1499986737	7.134627018	27.70349764	59.25377338	13.62583972	9.588683724	102.425	1.919561147	0.13001573	21.50073905	15.73676146	76.25%	45.81307587	122.76	3.106283148	0.192101656	68.80722	0	49.931	0	76.99%	76.99%	0.00%	13.96549334	49.81%	18.29%	0.00%	18.79%	35.63%	12.12%	0.00%	12.46%	0.000471694	0.004390457	73.19%	0.00%
human	E	3	base15	0.15	7667383198	1055275445	9.586192234	17.73747851	67.40593696	24.9464416	3.512094877	103.7	2.028898455	0.06537696	21.15761112	17.46366487	81.72%	55.04406276	167.958	3.039351264	0.115392192	44.58176	0	32.39046	0	77.09%	77.09%	0.00%	15.94269471	46.58%	15.76%	0.00%	16.25%	22.62%	5.72%	0.00%	5.95%	0.000202641	0.001357298	82.54%	0.00%
human	E	4	base15	0.15	9717201896	1274475498	8.526456988	23.48224129	65.23475598	22.45993508	4.130888024	105.4	1.909294066	0.05886718	19.89199264	17.00567248	80.76%	50.94725609	187.209	2.976702912	0.10237497	45.0763	0	33.76834	0	70.83%	70.83%	0.00%	14.7026199	47.96%	16.80%	0.00%	17.29%	21.55%	7.01%	0.00%	7.21%	0.00020612	0.001315026	85.49%	0.00%
human	E	5	base15	0.15	11096646091	1068064894	7.676549765	27.17719547	62.53614353	17.29757795	6.706870036	103.275	1.918651905	0.08935515	20.65534713	16.09884843	79.28%	49.32982701	148.986	3.467369862	0.172000015	53.12276	0	41.12504	0	73.85%	73.85%	0.00%	13.31246197	48.81%	17.47%	0.00%	17.97%	30.46%	9.03%	0.00%	9.33%	0.000311508	0.00281194	77.94%	0.00%
human	E	6	base15	0.15	15526765670	1998952919	5.929868809	25.06268757	59.66277877	15.47072062	7.936449077	91.375	1.853991547	0.11280635	19.63933332	15.4165544	77.09%	44.48124536	159.03	2.992980438	0.208824245	51.28652	0	34.86446	0	71.58%	71.58%	0.00%	11.21382914	50.44%	18.83%	0.00%	19.33%	26.81%	8.59%	0.00%	8.85%	0.000411017	0.003249419	78.50%	0.00%
human	E	7	base15	0.15	12357865783	1737956107	7.085730178	23.06056925	64.02759185	19.9201081	5.428725264	95.625	1.850665958	0.08478335	20.61650599	16.3916843	79.91%	49.04927043	168.795	2.849042592	0.250775818	49.37158	0	33.69478	0	71.18%	71.18%	0.00%	12.76933339	48.09%	16.89%	0.00%	17.39%	14.42%	4.24%	0.00%	4.38%	0.000273596	0.002068416	79.51%	0.00%
human	F	0	base15	0.15	3773187565	443019714.3	11.52444913	17.8783658	68.74943718	31.09028786	1.641900022	107.525	1.747924676	0.05433435	20.84328178	16.63772999	82.42%	59.33521719	135.036	2.326636998	0.068457006	40.03454	0	30.20238	0	79.72%	79.72%	0.00%	17.52230606	45.54%	15.01%	0.00%	15.50%	23.55%	6.22%	0.00%	6.47%	0.000153843	0.000907301	79.82%	0.00%
human	F	1	base15	0.15	201383699.9	28763939.07	18.42147777	5.037476793	69.79685628	32.42947526	1.275267046	96.9	1.645895774	0.04246399	20.21540976	16.51716227	82.83%	62.8031627	6.5286	0.078551604	0.002765994	0.318	0	0.226	0	70.23%	70.23%	0.00%	13.97472978	45.30%	14.85%	0.00%	15.33%	3.41%	1.25%	0.00%	1.28%	0.000124329	0.00000595	81.71%	0.00%
human	F	2	base15	0.15	4423204460	570450774.8	10.10934473	16.43559378	69.1374293	27.05937469	2.386408459	88.4	1.716122654	0.04742502	19.87514298	16.3092567	82.44%	58.9982913	138.384	2.127806676	0.042937019	29.89808	0	23.08154	0	73.48%	73.48%	0.00%	16.38354941	45.56%	15.03%	0.00%	15.52%	17.99%	5.46%	0.00%	5.61%	0.000140215	0.000489034	82.06%	0.00%
human	F	3	base15	0.15	4680617367	699218205.2	10.76530672	13.36816716	69.51317913	29.74013702	1.789076223	85.425	1.701423497	0.04689295	19.76112226	16.50242199	82.54%	58.65606758	152.613	2.346802902	0.037506427	34.01734	0	24.0922	0	75.62%	75.62%	0.00%	15.57888929	45.48%	14.97%	0.00%	15.46%	24.94%	7.67%	0.00%	7.89%	0.000139191	0.000561915	83.51%	0.00%
human	F	4	base15	0.15	3559853706	478065076.8	14.01362221	11.24704906	69.52423046	33.80742306	0.833442323	97.75	1.721881825	0.0462981	18.59270972	16.54894254	82.74%	59.54598286	142.011	2.360845224	0.057698685	32.88588	0	27.23418	0	79.82%	79.82%	0.00%	19.12909072	45.15%	14.74%	0.00%	15.23%	13.03%	3.30%	0.00%	3.43%	0.000140992	0.000385245	89.01%	0.00%
human	F	5	base15	0.15	1540920865	165017098	14.56637373	13.53370903	69.14058544	30.99920214	1.233413862	96.475	1.717140285	0.04067561	18.49085363	16.46893836	82.59%	60.72963416	166.284	2.81900619	0.039103736	38.09158	0	28.9859	0	75.70%	75.70%	0.00%	16.19959022	45.67%	15.10%	0.00%	15.59%	18.28%	4.68%	0.00%	4.84%	0.000128894	0.000358602	89.07%	0.00%
human	F	6	base15	0.15	4362280539	498002508.4	11.04230594	17.16372882	68.88151879	25.03501038	2.788206543	97.75	1.79417882	0.06175767	19.5531374	16.4114522	82.23%	58.24145905	169.911	3.166951032	0.117051506	41.75808	0	33.67532	0	75.42%	75.42%	0.00%	17.17548748	45.50%	14.99%	0.00%	15.48%	25.54%	7.71%	0.00%	7.97%	0.000176884	0.001813526	83.93%	0.00%
human	F	7	base15	0.15	1964749236	148490074.8	14.52417402	15.01990961	69.36105995	31.03144394	1.024545104	92.225	1.663974523	0.04094666	20.6659543	16.49149762	82.64%	60.75217446	201.159	3.12557418	0.037653014	43.65732	0	32.77348	0	73.03%	73.03%	0.00%	19.48623777	45.62%	15.07%	0.00%	15.56%	26.85%	8.80%	0.00%	9.03%	0.000131301	0.000659039	79.80%	0.00%
human	G	0	base15	0.15	8821191709	1310024639	9.064806523	19.58265823	63.97227672	22.05955118	4.338881935	106.675	1.910903049	0.07549064	20.60596543	16.71477153	79.95%	51.58585381	149.265	3.14811675	0.134707152	45.0867	0	33.2636	0	76.10%	76.10%	0.00%	14.89205031	48.28%	17.05%	0.00%	17.54%	22.27%	5.43%	0.00%	5.66%	0.000249833	0.001485186	81.12%	0.00%
human	G	1	base15	0.15	256190714.5	30785877.91	19.79994545	7.265662428	67.99271223	33.53920982	0.726788304	99.45	1.764282606	0.03811881	22.17108416	17.41903483	82.17%	61.18891073	47.151	0.898732098	0.033052837	20.42348	0	17.09284	0	88.71%	88.71%	0.00%	14.65327966	46.76%	15.89%	0.00%	16.38%	13.05%	2.63%	0.00%	2.75%	0.000129097	0.000220197	78.57%	0.00%
human	G	2	base15	0.15	1387445582	94854018.21	17.37340104	14.07684673	68.08411802	34.39926555	0.609125609	100.3	1.854749887	0.04308944	20.86991072	17.28655625	82.23%	59.74053448	267.84	3.533174226	0.077721545	46.66322	0	36.78058	0	74.89%	74.89%	0.00%	18.47339815	46.53%	15.72%	0.00%	16.21%	25.40%	8.17%	0.00%	8.41%	0.000138232	0.001331564	82.83%	0.00%
human	G	3	base15	0.15	8169374755	794957856.1	8.85644774	23.4012484	65.83273979	21.73761612	5.45455557	94.775	1.859394911	0.0595409	19.90462672	17.17782326	80.81%	54.23745186	151.218	2.702390346	0.092044273	44.57704	0	32.91486	0	75.53%	75.53%	0.00%	13.75444196	47.75%	16.63%	0.00%	17.13%	30.53%	9.83%	0.00%	10.12%	0.000204462	0.001878376	86.30%	0.00%
human	G	5	base15	0.15	8640024423	999019550.3	7.723414221	23.64733912	64.04418116	19.81194175	5.99938126	92.65	1.931362909	0.06835684	19.81874799	16.45491177	80.16%	51.89021656	155.961	2.741960556	0.132018513	47.36632	0	33.77484	0	74.19%	74.19%	0.00%	13.47043423	47.50%	16.44%	0.00%	16.93%	19.82%	5.21%	0.00%	5.40%	0.000217461	0.001307082	83.03%	0.00%
human	G	6	base15	0.15	8010797560	1239333647	9.549103375	18.30136307	64.70005046	25.40113515	3.410845336	93.5	1.837612169	0.06037837	20.68008873	16.46583931	80.74%	53.05609974	154.287	3.051360396	0.093681035	45.78208	0	33.53252	0	74.52%	74.52%	0.00%	15.07024574	47.12%	16.15%	0.00%	16.65%	21.14%	5.39%	0.00%	5.61%	0.000195668	0.000958758	79.62%	0.00%
human	G	7	base15	0.15	3729054333	349711167.2	12.20002434	19.94309783	65.10087229	24.89530726	4.499822369	99.45	1.76942936	0.05683256	20.82496983	17.24152971	80.35%	55.2872525	233.523	4.452245532	0.131798684	64.3501	0	45.49038	0	73.33%	73.33%	0.00%	17.53123783	47.41%	16.38%	0.00%	16.87%	21.03%	5.69%	0.00%	5.91%	0.000190421	0.00152167	82.79%	0.00%
human	H	1	base15	0.15	4015062375	553225453	10.18591067	14.84436301	67.61152451	25.25954425	2.567089183	93.925	1.86399589	0.05201705	20.73230619	17.17795331	81.93%	57.40822037	192.51	2.846155932	0.082975968	40.59432	0	31.6908	0	73.26%	73.26%	0.00%	15.21815982	46.31%	15.56%	0.00%	16.05%	21.26%	5.61%	0.00%	5.82%	0.000154821	0.00088994	82.86%	0.00%
human	H	2	base15	0.15	6978421855	1002447006	9.976912722	16.31349124	64.1232207	23.35288946	4.384417983	97.325	1.773962548	0.06503133	20.87101458	16.85356239	80.38%	53.00507618	171.027	2.81483019	0.154742312	47.70912	0	37.88452	0	78.14%	78.14%	0.00%	16.11704966	46.69%	15.84%	0.00%	16.33%	20.11%	4.76%	0.00%	4.97%	0.000219277	0.001447002	80.75%	0.00%
human	H	3	base15	0.15	8594957329	1322623736	7.608203789	19.35845041	66.54568439	22.88451928	4.11450388	90.525	1.948223335	0.0539818	22.65244467	17.0279875	81.52%	53.95800573	140.337	2.41254567	0.073988359	32.75174	0	24.48756	0	74.18%	74.18%	0.00%	13.84345117	46.33%	15.57%	0.00%	16.06%	20.82%	5.04%	0.00%	5.25%	0.000185563	0.000791731	75.17%	0.00%
human	H	4	base15	0.15	11174427335	1545788174	7.417533986	21.43170595	65.10093803	21.19942529	5.608694677	86.7	1.886083117	0.06689638	19.46507633	16.26916262	80.91%	52.0172245	135.315	2.364436062	0.09706297	38.80346	0	26.89092	0	73.13%	73.13%	0.00%	12.74618693	47.59%	16.51%	0.00%	17.00%	26.56%	8.07%	0.00%	8.32%	0.000213186	0.001392055	83.58%	0.00%
human	H	5	base15	0.15	10289793233	1285906508	7.036117282	23.01167839	65.07842196	18.84982109	6.383088262	91.8	1.874345699	0.07061945	21.25968608	16.85139908	80.21%	51.04212443	155.403	2.403855936	0.10529651	37.45788	0	27.897	0	71.75%	71.75%	0.00%	12.11994285	47.39%	16.36%	0.00%	16.86%	24.14%	7.04%	0.00%	7.28%	0.000235013	0.00149103	79.26%	0.00%
human	H	6	base15	0.15	8702478289	936316868.6	9.356922463	21.07752195	62.9835824	22.61316674	4.655583295	90.95	1.638339567	0.06413052	20.38244411	16.20810797	79.77%	51.52238033	162.099	3.13613946	0.194413816	51.2103	0	40.4069	0	75.48%	75.48%	0.00%	15.24258595	48.88%	17.53%	0.00%	18.03%	21.01%	6.14%	0.00%	6.33%	0.000241002	0.002152748	79.52%	0.00%
human	H	7	base15	0.15	8227108078	813576819.4	8.961230657	22.69900065	65.55900316	21.91317979	4.953272259	89.675	1.797179625	0.05623779	20.21845488	16.54165646	80.90%	53.26570549	184.14	3.31163847	0.11918964	53.28188	0	35.03542	0	70.98%	70.98%	0.00%	14.68898132	47.54%	16.48%	0.00%	16.97%	21.91%	6.62%	0.00%	6.82%	0.000185936	0.001428581	81.81%	0.00%
human	I	0	base15	0.15	1435512637	229432513.9	13.28565239	8.256461256	51.14371644	28.01205995	1.125660042	98.6	1.303421387	0.02394165	14.51680391	10.7036539	71.89%	46.78753733	137.268	1.999830546	0.016609135	26.95322	0	17.8144	0	68.85%	68.85%	0.00%	15.19766529	46.74%	23.23%	0.00%	23.54%	17.68%	7.46%	0.00%	7.56%	0.0000992	0.000250069	73.73%	0.00%
human	I	1	base15	0.15	2586386034	374306469.3	10.09482891	14.37326583	51.34878763	26.16698206	2.13484825	96.05	1.367389664	0.02292515	14.19052248	10.91674886	71.88%	46.08195372	162.657	2.66968548	0.023818414	30.44946	0	20.28594	0	68.02%	68.02%	0.00%	13.11126045	47.33%	23.25%	0.00%	23.57%	16.29%	4.97%	0.00%	5.11%	0.000106277	0.000261601	76.93%	0.00%
human	I	2	base15	0.15	7020430278	1280835079	7.879652999	16.92758234	54.70746163	21.5618609	3.565940186	85	1.326697829	0.03127029	14.32709294	11.24892704	73.90%	45.70982385	151.218	2.209810788	0.025078736	32.22514	0	18.68814	0	62.61%	62.61%	0.00%	11.99986321	47.78%	21.83%	0.00%	22.19%	32.74%	13.63%	0.00%	13.85%	0.000125332	0.000615674	78.52%	0.00%
human	I	3	base15	0.15	3572274711	487820931.9	7.92909558	16.5199928	51.70808908	21.35061739	3.124353689	92.225	1.310972615	0.02350637	15.01822733	10.69416327	72.01%	45.91659317	128.34	2.100921066	0.028850436	28.82208	0	18.83868	0	63.64%	63.64%	0.00%	10.70927504	48.19%	23.29%	0.00%	23.62%	29.26%	10.73%	0.00%	10.94%	0.000110384	0.000562249	71.21%	0.00%
human	I	4	base15	0.15	7020312790	1264112265	6.422700078	16.46302983	50.59306314	19.87033837	4.893510111	98.6	1.354122161	0.0277995	14.79888353	10.39209371	71.01%	44.05365731	114.669	2.150020908	0.024040243	26.52538	0	16.71228	0	63.22%	63.22%	0.00%	10.64323531	48.40%	24.43%	0.00%	24.75%	32.07%	14.34%	0.00%	14.53%	0.000121506	0.000652108	70.22%	0.00%
human	I	5	base15	0.15	4712202151	725414383.1	8.764141249	17.74077983	50.54767395	23.94276656	3.119339079	91.375	1.279760796	0.02746255	15.0497126	10.37307123	71.28%	44.03498287	151.218	2.564345358	0.030974002	37.87522	0	25.9906	0	68.59%	68.59%	0.00%	12.36083534	48.48%	23.20%	0.00%	23.54%	25.36%	7.75%	0.00%	7.96%	0.00011553	0.000440048	68.93%	0.00%
human	I	6	base15	0.15	5422275013	921943446.2	7.686445648	15.5351347	56.749034	22.13638607	3.613436786	115.6	1.326308701	0.0272943	14.49395917	11.50616672	75.53%	48.5674607	116.622	1.673570106	0.021954168	22.38388	0	15.14308	0	63.82%	63.82%	0.00%	10.64640404	47.33%	20.61%	0.00%	20.99%	27.06%	10.75%	0.00%	10.93%	0.000117593	0.000453791	79.39%	0.00%
human	I	7	base15	0.15	1491442084	226989809.7	9.855173816	9.390383422	49.96712827	22.35620384	1.940871489	96.475	1.34608031	0.02232692	14.37934846	10.53036436	71.08%	45.97479074	78.678	1.224561366	0.006088457	13.90722	0	7.60906	0	57.13%	57.13%	0.00%	10.42379804	45.98%	23.88%	0.00%	24.16%	22.53%	16.98%	0.00%	17.02%	0.0000953	0.000158049	73.23%	0.00%
human	A	0	base30	0.3	3361064217	261509867.2	10.20027941	20.40254597	63.32615429	20.88068296	4.016066375	101.15	1.49836494	0.05031809	15.92600615	12.42126018	79.11%	54.96755571	183.303	2.365230024	0.093158574	33.74352	0	22.27234	0	66.29%	66.29%	0.00%	13.17063249	48.39%	17.68%	0.00%	18.22%	30.28%	13.08%	0.00%	13.35%	0.000157366	0.002066183	77.99%	0.00%
human	A	1	base30	0.3	8241642458	943466616.7	7.819057547	23.68994688	58.95453827	14.64916548	8.879080378	104.975	1.51965208	0.08908308	16.02807476	11.86575733	75.96%	48.39259722	142.569	2.801661696	0.199155086	39.50838	0	33.27684	0	77.61%	77.61%	0.00%	14.49152895	42.87%	14.77%	0.00%	15.27%	16.36%	4.62%	0.00%	4.83%	0.000239518	0.001729895	74.03%	0.00%
human	A	2	base30	0.3	10099388089	1232531773	7.551298659	22.95956841	57.73174139	17.12012944	7.403301085	107.525	1.593836499	0.09913878	16.40372521	11.87021399	75.08%	46.36911263	167.121	2.857353354	0.143283216	39.09262	0	27.8754	0	76.94%	76.94%	0.00%	13.9576027	44.04%	15.36%	0.00%	15.87%	22.47%	7.13%	0.00%	7.40%	0.000255675	0.001824032	72.36%	0.00%
human	A	3	base30	0.3	6362957198	810006695.8	9.272297727	19.01686674	60.45071576	22.41214754	4.066442487	115.175	1.585682429	0.08122299	16.16453738	12.35945058	76.99%	50.26377787	194.184	2.99688552	0.177556546	41.07668	0	30.60352	0	75.35%	75.35%	0.00%	15.37005193	42.00%	15.19%	0.00%	15.67%	23.39%	7.27%	0.00%	7.55%	0.000217824	0.00226969	76.46%	0.00%
human	A	4	base30	0.3	3340848214	477851694.3	10.22751337	15.9538409	63.89733205	23.20587627	3.196082037	107.525	1.49076239	0.06762362	17.14570042	12.63668973	79.71%	55.08052667	162.378	2.954104488	0.192716421	42.44496	0	34.16142	0	81.30%	81.30%	0.00%	14.85639737	45.47%	15.36%	0.00%	15.90%	14.51%	3.18%	0.00%	3.37%	0.000193293	0.001198918	73.70%	0.00%
human	A	5	base30	0.3	10232588574	1024012885	6.01718533	27.22321649	61.81539465	17.57844429	6.115419976	109.65	1.521388219	0.05967337	14.99508442	11.45827587	78.46%	49.83049562	140.058	2.992135842	0.076618007	35.4257	0	24.84584	0	65.13%	65.13%	0.00%	11.60806132	49.97%	19.19%	0.00%	19.74%	33.60%	11.99%	0.00%	12.31%	0.000210846	0.001577905	76.41%	0.00%
human	A	6	base30	0.3	7851822009	1116001448	8.944395639	19.86108821	60.16581186	21.36424256	5.460490879	101.575	1.699502752	0.0799474	17.27896565	12.22773328	76.76%	49.15028445	180.513	3.008169072	0.15477786	39.1796	0	29.91594	0	76.67%	76.67%	0.00%	14.42384226	46.70%	16.94%	0.00%	17.47%	24.48%	6.61%	0.00%	6.90%	0.000233248	0.001777957	70.77%	0.00%
human	A	7	base30	0.3	894950350.5	143935238	18.21951812	6.932437474	65.53256365	35.22124983	0.287050802	95.625	1.555366447	0.04646476	15.75528276	12.82504309	80.71%	58.46175594	159.03	3.123505494	0.034161321	27.13836	0	20.67184	0	80.74%	80.74%	0.00%	18.38830987	46.49%	16.45%	0.00%	16.98%	11.82%	3.34%	0.00%	3.45%	0.00012728	0.000229268	81.40%	0.00%
human	B	0	base30	0.3	464503033.7	83211624.86	15.08476535	4.988979753	56.04659188	27.19696846	1.532994919	98.175	1.309634796	0.03086245	13.07045438	10.125817	75.63%	51.56363951	18.4698	0.357751134	0.029831647	10.1543	0	8.97768	0	91.38%	91.38%	0.00%	15.94589358	46.55%	20.55%	0.00%	20.96%	5.57%	0.94%	0.00%	1.00%	0.000112951	0.0000689	77.47%	0.00%
human	B	1	base30	0.3	2848541548	434769306.7	9.127366102	14.94391628	57.15245526	22.42159969	3.561827835	93.075	1.252749721	0.03620687	13.60199277	10.35821992	76.00%	50.64885276	138.384	2.141074872	0.077565273	21.31358	0	16.59988	0	74.71%	74.71%	0.00%	11.8525405	47.80%	20.11%	0.00%	20.56%	21.77%	5.71%	0.00%	5.98%	0.000135179	0.000781173	76.15%	0.00%
human	B	2	base30	0.3	1878994084	255718563.8	11.30648593	13.93493672	55.61563592	28.4376926	1.249417182	110.925	1.278145302	0.03343286	13.21601429	10.22082474	75.27%	50.25643725	143.964	2.329146252	0.024219885	20.00418	0	14.5726	0	68.13%	68.13%	0.00%	13.39620421	46.35%	20.66%	0.00%	21.06%	32.94%	12.18%	0.00%	12.45%	0.000114538	0.000566306	77.34%	0.00%
human	B	3	base30	0.3	2752876143	502923162.5	9.220245176	8.686342341	54.9523507	21.56555432	3.454630539	113.9	1.211124898	0.03609941	12.83126338	10.08184039	74.79%	49.2225484	79.794	1.090443384	0.042771667	15.57518	0	11.34124	0	74.91%	74.91%	0.00%	13.61034826	45.65%	20.15%	0.00%	20.55%	20.15%	4.81%	0.00%	5.05%	0.00012035	0.000381422	78.57%	0.00%
human	B	4	base30	0.3	1919704771	235412281.6	9.625862209	12.72151866	56.01134122	22.8994053	2.269384732	103.7	1.312691902	0.03371322	13.0645957	10.28029023	75.30%	50.38939681	143.127	2.241843318	0.029417663	22.4527	0	12.99922	0	58.33%	58.33%	0.00%	12.12860921	46.71%	20.77%	0.00%	21.18%	16.27%	8.52%	0.00%	8.61%	0.000114356	0.000387721	78.69%	0.00%
human	B	5	base30	0.3	2184142855	329311916.6	10.34193416	13.45273104	55.82601766	26.20416479	1.138295475	114.75	1.245344799	0.03468627	13.17781707	10.14722483	75.32%	50.09688557	135.873	2.011071816	0.022154657	21.91008	0	15.18088	0	70.36%	70.36%	0.00%	12.72683795	46.55%	20.59%	0.00%	21.00%	29.26%	10.64%	0.00%	10.88%	0.000114829	0.000417782	77.00%	0.00%
human	B	6	base30	0.3	591921743.7	113446783.1	12.02710601	6.033359823	56.05124774	25.01229593	2.510624425	93.075	1.366511828	0.03307041	13.38796207	10.10991894	75.61%	51.45455482	24.3846	0.329387742	0.003774163	2.47134	0	1.724	0	69.62%	69.62%	0.00%	6.102620109	46.35%	20.50%	0.00%	20.90%	3.23%	2.14%	0.00%	2.15%	0.000110385	0.0000139	75.51%	0.00%
human	C	0	base30	0.3	5499796726	992746408.5	6.86607277	13.9647163	50.656322	20.23194774	4.383609899	105.4	1.169602719	0.03223474	11.49273965	8.924250712	71.58%	44.39233783	129.177	2.151429786	0.03026135	19.22754	0	12.22628	0	64.26%	64.26%	0.00%	10.35193586	46.02%	22.40%	0.00%	22.75%	29.73%	10.27%	0.00%	10.53%	0.00011792	0.000510749	77.65%	0.00%
human	C	1	base30	0.3	3225022464	628692511.2	9.840108767	7.289971176	50.9209718	25.03952333	2.207072166	91.8	1.2334132	0.02616283	13.26404789	9.117815668	71.86%	46.19543797	65.007	0.909841824	0.013744741	10.72536	0	7.37348	0	70.76%	70.76%	0.00%	12.04848727	45.09%	22.81%	0.00%	23.13%	30.70%	14.77%	0.00%	14.95%	0.000105277	0.000346445	68.74%	0.00%
human	C	2	base30	0.3	6405745607	1164849778	5.802877033	15.18377069	50.47502568	18.25561222	5.343842104	93.925	1.207130591	0.03824758	12.1477862	8.933744508	71.38%	43.90894397	94.581	1.557297216	0.037874687	17.3171	0	12.93612	0	69.51%	69.51%	0.00%	9.645406448	44.74%	20.44%	0.00%	20.81%	17.17%	5.12%	0.00%	5.30%	0.00012146	0.000321799	73.54%	0.00%
human	C	3	base30	0.3	2276521858	291413328.4	12.45216395	15.38571907	52.18137693	26.34353646	2.801608144	94.775	1.276468528	0.03106942	13.17697014	9.47818976	72.58%	47.34257507	140.058	2.190567258	0.055973157	29.47078	0	21.4982	0	69.56%	69.56%	0.00%	14.07665395	47.62%	22.50%	0.00%	22.89%	37.63%	13.74%	0.00%	14.08%	0.000124012	0.001456998	71.93%	0.00%
human	C	4	base30	0.3	6293573745	1084202795	7.329436566	14.76718426	51.15802224	22.58336855	3.607417665	88.4	1.249880285	0.03147287	11.74906897	9.146293884	71.71%	44.77211848	107.973	1.86564888	0.028834629	20.18618	0	12.8488	0	64.37%	64.37%	0.00%	11.34121848	46.80%	23.03%	0.00%	23.38%	25.01%	10.57%	0.00%	10.75%	0.000123281	0.000510963	77.85%	0.00%
human	C	5	base30	0.3	6771441202	1103564253	5.800578807	17.59378313	49.39223059	16.77711068	5.676282744	94.775	1.334035343	0.03179967	12.78518691	8.793833932	70.42%	42.64642164	110.484	2.042759304	0.035784395	23.714	0	14.10122	0	61.03%	61.03%	0.00%	9.989019198	47.90%	23.81%	0.00%	24.17%	35.85%	12.39%	0.00%	12.73%	0.00013194	0.000673175	68.78%	0.00%
human	D	0	base30	0.3	2841070307	160990026	17.44859377	17.23760726	67.32291392	31.38493085	1.925096227	99.875	1.929854272	0.09143264	19.35065912	15.15598729	81.69%	58.49518071	212.319	4.05129159	0.415399099	76.2325	0	60.6063	0	85.34%	85.34%	0.00%	22.06562246	44.40%	14.24%	0.00%	14.78%	13.98%	2.74%	0.00%	2.93%	0.000232742	0.002095303	78.32%	0.00%
human	D	2	base30	0.3	12489770036	1382907522	7.257695274	25.10555431	58.46426934	17.02400171	7.289753912	104.975	1.82490691	0.14353437	16.66798453	13.05829611	75.80%	46.61432575	143.685	2.905691598	0.276628233	59.4145	0	43.07514	0	76.54%	76.54%	0.00%	13.46115877	43.54%	13.67%	0.00%	14.21%	22.56%	5.14%	0.00%	5.41%	0.000331139	0.002480409	78.34%	0.00%
human	D	4	base30	0.3	12186491155	1529092037	7.937101836	23.30011988	61.48882688	17.97660026	7.553146692	87.975	1.84167465	0.11674099	18.09918776	13.9505575	77.64%	47.52545755	176.607	3.197752686	0.17680766	50.18376	0	40.55694	0	77.41%	77.41%	0.00%	13.80560684	45.22%	14.79%	0.00%	15.34%	28.20%	7.80%	0.00%	8.13%	0.000311062	0.002356563	77.08%	0.00%
human	D	7	base30	0.3	20502114780	2214275365	6.544098944	28.80518182	48.39351669	11.33344694	12.55416246	87.975	1.871203567	0.26556041	17.62048855	11.68204778	67.08%	35.20102946	161.262	2.99861856	0.290061696	55.4576	0	43.42674	0	77.78%	77.78%	0.00%	12.23595587	46.21%	15.49%	0.00%	16.04%	23.96%	6.36%	0.00%	6.67%	0.000724128	0.003359494	66.30%	0.00%
human	E	0	base30	0.3	15384921483	2045529176	6.953873782	24.58350661	62.20620575	16.03193309	8.153827481	97.325	1.875094081	0.16130628	19.42117585	14.39401579	78.89%	47.00442145	140.895	2.747722914	0.245901	40.09604	0	30.6952	0	75.83%	75.83%	0.00%	12.44692063	48.05%	16.87%	0.00%	17.43%	26.72%	7.79%	0.00%	8.11%	0.00045319	0.003078762	74.12%	0.00%
human	E	1	base30	0.3	12659895027	1763377006	7.373225432	21.25364801	64.99337521	20.02681433	5.66682972	99.025	1.849871616	0.11252043	18.11069894	14.38759884	80.11%	51.74816784	118.296	2.57728365	0.18505294	39.90636	0	28.80486	0	76.50%	76.50%	0.00%	14.00375093	46.75%	15.88%	0.00%	16.44%	25.11%	6.85%	0.00%	7.13%	0.000293826	0.002156016	79.44%	0.00%
human	E	2	base30	0.3	15662853336	1499986737	7.305689341	27.52240509	60.44963332	13.98949647	9.371920547	106.25	1.842107823	0.16353175	17.53088906	13.75919392	77.03%	46.68582553	128.34	3.309047262	0.238092289	56.33126	0	43.78796	0	77.96%	77.96%	0.00%	14.24179287	48.72%	17.40%	0.00%	17.96%	34.51%	11.40%	0.00%	11.78%	0.000493763	0.004550633	78.49%	0.00%
human	E	3	base30	0.3	7667383198	1055275445	9.782557011	17.61570219	68.56247343	25.440867	3.406205194	100.725	1.890527066	0.07702327	19.57172214	15.20759256	82.30%	55.92228745	165.447	3.092986764	0.14940059	37.77586	0	28.27158	0	78.11%	78.11%	0.00%	16.19902122	45.51%	14.99%	0.00%	15.54%	21.45%	5.28%	0.00%	5.52%	0.000213198	0.001387913	77.70%	0.00%
human	E	4	base30	0.3	9717201896	1274475498	8.677292752	23.35993867	66.40016531	22.8633965	3.996777147	100.3	1.810665055	0.07460927	18.84101705	14.81082611	81.41%	51.78612182	188.325	3.094929126	0.116076243	43.77452	0	29.53956	0	72.11%	72.11%	0.00%	14.93085275	46.85%	15.96%	0.00%	16.51%	20.62%	6.49%	0.00%	6.71%	0.000216735	0.001348922	78.61%	0.00%
human	E	5	base30	0.3	11096646091	1068064894	7.844165914	27.01425795	63.77328031	17.72274998	6.520192623	103.275	1.894870669	0.11970042	18.41228953	14.05234381	80.03%	50.23867961	161.262	3.38474196	0.199265235	46.2234	0	35.94918	0	74.90%	74.90%	0.00%	13.58434334	47.65%	16.56%	0.00%	17.12%	29.21%	8.37%	0.00%	8.70%	0.000325735	0.002882692	76.32%	0.00%
human	E	6	base30	0.3	15526765670	1998952919	6.075349623	24.91539355	60.87665543	15.89739007	7.720943692	90.525	1.719505693	0.13310149	17.31025109	13.47199152	77.89%	45.33575051	149.823	2.731395798	0.26582575	41.3353	0	30.58664	0	72.69%	72.69%	0.00%	11.44991752	49.31%	17.88%	0.00%	18.44%	25.95%	8.10%	0.00%	8.39%	0.000429541	0.003373678	77.83%	0.00%
human	E	7	base30	0.3	12357865783	1737956107	7.266629343	22.89400802	65.24348797	20.44761589	5.218563493	98.175	1.911172298	0.10057397	17.19322015	14.30115549	80.62%	49.92714526	173.817	2.957238576	0.312571839	37.05456	0	29.57096	0	72.47%	72.47%	0.00%	13.06399619	46.94%	16.02%	0.00%	16.58%	13.81%	3.95%	0.00%	4.10%	0.000286686	0.002135062	83.18%	0.00%
human	F	0	base30	0.3	3773187565	443019714.3	11.74253069	17.78114516	69.85357069	31.68489073	1.568570966	95.625	1.654095804	0.06118819	17.5291635	14.46544289	82.95%	60.22449097	129.735	2.478987918	0.089141212	33.32096	0	26.32306	0	80.61%	80.61%	0.00%	17.80853271	44.52%	14.31%	0.00%	14.86%	22.39%	5.79%	0.00%	6.05%	0.000162668	0.000934564	82.52%	0.00%
human	F	1	base30	0.3	201383699.9	28763939.07	18.77843341	4.952986609	70.88000931	32.99820239	1.23541048	103.275	1.673662891	0.05192088	17.4413784	14.34927473	83.33%	63.7097251	6.7797	0.080213652	0.003957376	0.278	0	0.1918	0	70.28%	70.28%	0.00%	14.10062672	44.32%	14.19%	0.00%	14.73%	3.36%	1.20%	0.00%	1.23%	0.000132195	0.00000653	82.27%	0.00%
human	F	2	base30	0.3	4423204460	570450774.8	10.32645296	16.32696725	70.2288555	27.61541342	2.288504891	93.075	1.53767606	0.06035003	17.25188629	14.17449753	82.96%	59.86841835	132.804	2.272092696	0.060362973	26.44978	0	20.17928	0	74.59%	74.59%	0.00%	16.64361357	44.56%	14.34%	0.00%	14.89%	16.97%	5.15%	0.00%	5.32%	0.000148754	0.000518332	82.16%	0.00%
human	F	3	base30	0.3	4680617367	699218205.2	10.99951604	13.26067066	70.60351939	30.35086084	1.690632758	90.525	1.715365463	0.05419918	17.94843211	14.34346046	83.06%	59.51986454	160.983	2.250189054	0.043847301	27.0524	0	21.03428	0	76.66%	76.66%	0.00%	15.8783813	44.48%	14.29%	0.00%	14.84%	23.77%	7.14%	0.00%	7.39%	0.000147772	0.000588733	79.91%	0.00%
human	F	4	base30	0.3	3559853706	478065076.8	14.27150886	11.16169288	70.61777334	34.39718648	0.806025843	100.3	1.608501569	0.05969249	16.54960232	14.38164182	83.25%	60.4179979	162.378	2.311844562	0.063704994	31.50018	0	23.74464	0	80.71%	80.71%	0.00%	19.42547002	44.13%	14.06%	0.00%	14.60%	12.27%	3.05%	0.00%	3.19%	0.000149477	0.000398633	86.90%	0.00%
human	F	5	base30	0.3	1540920865	165017098	14.85954027	13.39375457	70.23416629	31.57621207	1.172518722	99.025	1.643503939	0.05390085	18.05465605	14.31130589	83.11%	61.62373352	169.074	2.706023988	0.046997443	32.41842	0	25.4198	0	76.79%	76.79%	0.00%	16.47163081	44.67%	14.42%	0.00%	14.97%	17.00%	4.27%	0.00%	4.43%	0.000136915	0.000371662	79.27%	0.00%
human	F	6	base30	0.3	4362280539	498002508.4	11.27811908	17.03423516	69.98408651	25.55789398	2.660454622	106.675	1.693468587	0.07052152	18.29354571	14.26864884	82.77%	59.11536703	173.259	3.001113198	0.13804173	41.6572	0	29.37794	0	76.48%	76.48%	0.00%	17.4694315	44.49%	14.30%	0.00%	14.85%	24.45%	7.19%	0.00%	7.47%	0.000186734	0.001866576	78.00%	0.00%
human	F	7	base30	0.3	1964749236	148490074.8	14.82770936	14.87819076	70.45405106	31.62691997	0.990124828	93.075	1.599968329	0.05453083	17.14938628	14.33126729	83.15%	61.6455401	201.438	2.987435754	0.047598196	38.31232	0	28.523	0	74.30%	74.30%	0.00%	19.85453462	44.63%	14.39%	0.00%	14.94%	25.49%	8.10%	0.00%	8.35%	0.000139566	0.000689461	83.57%	0.00%
human	G	0	base30	0.3	8821191709	1310024639	9.230666165	19.48424719	65.20978045	22.51750223	4.226967165	93.925	1.803269325	0.09757249	18.22115116	14.58196314	80.68%	52.50737145	152.613	2.963236878	0.174256774	37.24712	0	28.91486	0	76.98%	76.98%	0.00%	15.10147241	47.19%	16.21%	0.00%	16.77%	21.22%	5.04%	0.00%	5.30%	0.000262591	0.00152974	80.03%	0.00%
human	G	1	base30	0.3	256190714.5	30785877.91	20.23872183	7.138441954	69.15882748	34.22797626	0.681248807	93.5	1.778773411	0.05029448	17.92894652	15.1592259	82.73%	62.16220423	52.731	0.890506422	0.045544563	16.80598	0	15.23298	0	89.13%	89.13%	0.00%	14.91210192	45.72%	15.14%	0.00%	15.70%	12.01%	2.35%	0.00%	2.48%	0.000136951	0.000224771	84.55%	0.00%
human	G	2	base30	0.3	1387445582	94854018.21	17.72051582	13.93214574	69.23970638	35.0462413	0.559919889	95.625	1.713433611	0.05170003	18.47439729	15.04393639	82.78%	60.683098	229.338	3.593664108	0.09483803	40.89334	0	32.10898	0	76.04%	76.04%	0.00%	18.85380204	45.49%	14.98%	0.00%	15.53%	24.24%	7.61%	0.00%	7.87%	0.000146528	0.00138213	81.43%	0.00%
human	G	3	base30	0.3	8169374755	794957856.1	9.06738475	23.2407596	67.02413947	22.24334905	5.285057905	93.925	1.924417587	0.07712577	17.84056508	14.97149742	81.45%	55.15737177	139.221	2.59600518	0.128060213	38.57846	0	28.88512	0	76.62%	76.62%	0.00%	14.02316675	46.67%	15.83%	0.00%	16.38%	29.39%	9.25%	0.00%	9.57%	0.000215435	0.001955062	83.92%	0.00%
human	G	5	base30	0.3	8640024423	999019550.3	7.918330581	23.46829092	65.23594625	20.34035241	5.774128029	99.45	1.675975828	0.07865367	18.61417147	14.34840878	80.84%	52.79711588	156.519	2.79788607	0.156385796	38.20068	0	29.65202	0	75.30%	75.30%	0.00%	13.7667556	46.37%	15.61%	0.00%	16.16%	18.77%	4.82%	0.00%	5.02%	0.000228664	0.001345222	77.08%	0.00%
human	G	6	base30	0.3	8010797560	1239333647	9.737325551	18.18856311	65.88434734	25.9340485	3.287887908	99.025	1.751055318	0.07435049	17.23180118	14.34479587	81.40%	53.96072801	153.45	3.073893048	0.114993164	37.23708	0	29.35522	0	75.57%	75.57%	0.00%	15.33048384	45.98%	15.32%	0.00%	15.88%	19.87%	4.95%	0.00%	5.18%	0.000206008	0.000980417	83.25%	0.00%
human	G	7	base30	0.3	3729054333	349711167.2	12.45862971	19.81324385	66.2941534	25.49905861	4.371893261	108.375	1.693868439	0.07531164	18.6455489	15.02874251	81.01%	56.23796562	245.241	4.431095658	0.161207395	51.7041	0	39.43424	0	74.38%	74.38%	0.00%	17.87020397	46.36%	15.60%	0.00%	16.15%	19.94%	5.36%	0.00%	5.60%	0.000200997	0.001587218	80.60%	0.00%
human	H	1	base30	0.3	4015062375	553225453	10.41432959	14.72186463	68.77648991	25.86167524	2.400241164	89.675	1.796548058	0.06106015	19.54383392	14.95126641	82.51%	58.33544693	166.842	2.901168468	0.098583741	36.84116	0	27.57538	0	74.31%	74.31%	0.00%	15.52886851	45.21%	14.79%	0.00%	15.34%	20.06%	5.18%	0.00%	5.41%	0.000163472	0.000914738	76.50%	0.00%
human	H	2	base30	0.3	6978421855	1002447006	10.18838354	16.18280418	65.33125816	23.88811507	4.254581594	94.775	1.800063232	0.08031672	18.09755735	14.69461672	81.07%	53.93534432	168.516	3.012183774	0.191824477	42.1922	0	33.03844	0	79.02%	79.02%	0.00%	16.38262069	45.54%	15.01%	0.00%	15.56%	18.92%	4.40%	0.00%	4.63%	0.000229834	0.001477558	81.20%	0.00%
human	H	3	base30	0.3	8594957329	1322623736	7.759629675	19.24422394	67.72393736	23.34552174	3.981486945	86.7	1.911816887	0.07418193	17.68387145	14.82937279	82.13%	54.8479941	141.732	2.363738148	0.104481678	26.43818	0	21.40898	0	75.28%	75.28%	0.00%	14.09007862	45.18%	14.77%	0.00%	15.32%	19.45%	4.60%	0.00%	4.82%	0.000195106	0.000803673	83.86%	0.00%
human	H	4	base30	0.3	11174427335	1545788174	7.585418945	21.30023242	66.30217522	21.69798736	5.42059996	90.525	1.764690118	0.08081436	17.55856476	14.17780593	81.57%	52.91560877	138.105	2.440578114	0.111272699	29.94272	0	23.61498	0	74.40%	74.40%	0.00%	13.00712938	46.45%	15.66%	0.00%	16.22%	25.38%	7.47%	0.00%	7.74%	0.000224061	0.001434037	80.75%	0.00%
human	H	5	base30	0.3	10289793233	1285906508	7.206997601	22.86176464	66.25868648	19.31757424	6.199514481	98.175	1.995420042	0.08868707	18.09849626	14.68962082	80.86%	51.91717986	162.099	2.283709284	0.135362728	33.02464	0	24.45634	0	72.84%	72.84%	0.00%	12.3877554	46.29%	15.55%	0.00%	16.10%	23.01%	6.55%	0.00%	6.81%	0.000246828	0.001534101	81.16%	0.00%
human	H	6	base30	0.3	8702478289	936316868.6	9.547970087	20.93497533	64.23429087	23.07980917	4.527678588	90.525	1.796610487	0.08848391	17.37850618	14.13996714	80.51%	52.47129239	161.262	3.394082628	0.246931059	48.88634	0	35.38168	0	76.54%	76.54%	0.00%	15.50045537	47.73%	16.62%	0.00%	17.18%	20.09%	5.73%	0.00%	5.94%	0.000253045	0.002238367	81.36%	0.00%
human	H	7	base30	0.3	8227108078	813576819.4	9.188421523	22.51799324	66.73935607	22.47587884	4.794425143	91.8	1.728783868	0.07359004	18.57042008	14.41214377	81.54%	54.16999845	171.585	3.475741176	0.139950529	41.64354	0	30.71608	0	72.23%	72.23%	0.00%	15.01447809	46.43%	15.65%	0.00%	16.20%	20.89%	6.19%	0.00%	6.40%	0.000195935	0.001485282	77.61%	0.00%
human	I	0	base30	0.3	1435512637	229432513.9	13.56824181	8.142770282	51.80259511	28.56016601	1.066720212	102	1.255468638	0.02660171	13.39985072	9.284164864	72.51%	47.36667621	124.992	2.06440038	0.020872248	22.75622	0	15.50832	0	70.17%	70.17%	0.00%	15.49668276	45.81%	22.34%	0.00%	22.69%	16.99%	7.04%	0.00%	7.16%	0.000105944	0.00027151	69.29%	0.00%
human	I	1	base30	0.3	2586386034	374306469.3	10.30393782	14.25130232	52.01996893	26.708684	2.015793108	100.3	1.316853197	0.03338604	13.93614076	9.47401858	72.53%	46.66332159	154.845	2.768914548	0.032218236	23.46458	0	17.79162	0	69.30%	69.30%	0.00%	13.35449859	46.37%	22.33%	0.00%	22.69%	15.28%	4.61%	0.00%	4.75%	0.000113308	0.000274351	67.98%	0.00%
human	I	2	base30	0.3	7020430278	1280835079	8.064776017	16.78817993	55.44760586	22.05019661	3.396380669	90.95	1.292796584	0.03787896	13.86117372	9.761487424	74.53%	46.31510794	147.591	2.054890062	0.02936571	25.33724	0	16.46424	0	64.06%	64.06%	0.00%	12.28330584	46.80%	20.93%	0.00%	21.34%	31.53%	12.72%	0.00%	12.96%	0.000133381	0.000645701	70.42%	0.00%
human	I	3	base30	0.3	3572274711	487820931.9	8.110028062	16.38443081	52.38704359	21.82387674	2.966043405	92.65	1.245248666	0.03312315	12.44817777	9.27751318	72.65%	46.49916739	140.337	2.04485931	0.037895949	26.35516	0	16.63256	0	65.02%	65.02%	0.00%	10.94230696	47.23%	22.37%	0.00%	22.75%	28.11%	9.96%	0.00%	10.19%	0.000117713	0.000590411	74.53%	0.00%
human	I	4	base30	0.3	7020312790	1264112265	6.573132429	16.35780839	51.27379628	20.31783913	4.754142716	88.4	1.240991621	0.03182989	12.17467207	9.021015744	71.68%	44.6316979	109.926	1.963153782	0.034914305	22.69564	0	14.77566	0	64.60%	64.60%	0.00%	10.89209132	47.44%	23.46%	0.00%	23.82%	31.01%	13.43%	0.00%	13.64%	0.000129451	0.000687485	74.10%	0.00%
human	I	5	base30	0.3	4712202151	725414383.1	8.950036135	17.61846591	51.22354	24.43105281	3.001939259	96.9	1.208338573	0.03259638	13.44738632	9.001371548	71.94%	44.6083144	159.588	2.516595408	0.037507927	32.2262	0	22.87316	0	69.89%	69.89%	0.00%	12.62084181	47.46%	22.22%	0.00%	22.61%	24.05%	7.13%	0.00%	7.35%	0.000122831	0.000455733	66.94%	0.00%
human	I	6	base30	0.3	5422275013	921943446.2	7.87183017	15.41473015	57.52456023	22.63628573	3.46243799	108.8	1.395822435	0.03487499	12.57114669	9.981389496	76.13%	49.2079389	135.315	1.800418194	0.029103949	20.49474	0	13.40042	0	65.15%	65.15%	0.00%	10.89854761	46.37%	19.77%	0.00%	20.20%	26.21%	10.23%	0.00%	10.43%	0.000125353	0.000487697	79.40%	0.00%
human	I	7	base30	0.3	1491442084	226989809.7	10.07639455	9.267914674	50.60033754	22.80269449	1.815777423	96.9	1.346783115	0.02873111	13.27993644	9.133352124	71.71%	46.53479228	86.49	1.230295536	0.007629054	11.59324	0	6.74594	0	58.57%	58.57%	0.00%	10.67607179	45.04%	22.97%	0.00%	23.29%	22.19%	16.27%	0.00%	16.33%	0.000101731	0.000178337	68.78%	0.00%
human	A	0	baseln	0	3361064217	261509867.2	8.866261318	21.66169006	58.42264371	18.22059592	5.035489765	100.3	1.649405586	0.03072317	21.97758264	17.62717195	75.98%	50.99381381	184.698	2.740462416	0.041059097	47.75186	0	28.80784	0	59.67%	59.67%	0.00%	11.60467248	52.71%	21.53%	0.00%	21.96%	33.60%	16.16%	0.00%	16.37%	0.000143263	0.001501149	80.21%	0.00%
human	A	1	baseln	0	8241642458	943466616.7	6.836865922	24.58817981	54.46859393	12.82635364	9.74913775	102.425	1.63076804	0.05082936	22.16362044	16.75617882	72.59%	44.88735397	151.776	3.002468832	0.094867433	64.65342	0	44.59912	0	72.37%	72.37%	0.00%	12.93281001	48.87%	19.03%	0.00%	19.43%	21.15%	6.85%	0.00%	7.04%	0.000205218	0.001494957	75.60%	0.00%
human	A	2	baseln	0	10099388089	1232531773	6.628337677	23.93834165	53.01437371	14.98975568	8.637886306	100.725	1.749477358	0.04648982	23.18603851	16.6216543	71.32%	42.76502545	157.635	2.656074852	0.063784403	52.56402	0	37.33188	0	71.60%	71.60%	0.00%	12.48649143	50.35%	20.12%	0.00%	20.53%	29.14%	10.32%	0.00%	10.57%	0.000218624	0.001541983	71.69%	0.00%
human	A	3	baseln	0	6362957198	810006695.8	8.096473534	20.03731402	55.43434139	19.64870021	5.249505588	121.975	1.721877612	0.04305319	23.72730859	17.32346564	73.28%	46.33454339	169.074	3.065859468	0.083567982	59.1896	0	40.66126	0	69.85%	69.85%	0.00%	13.72388354	48.10%	19.49%	0.00%	19.88%	29.32%	10.32%	0.00%	10.57%	0.000189077	0.001888251	73.01%	0.00%
human	A	4	baseln	0	3340848214	477851694.3	9.07272847	16.82846975	58.81255726	20.51293578	4.043440791	108.8	1.819824117	0.03898155	22.76688409	17.86932243	76.44%	51.0120899	163.215	3.0479319	0.087629179	58.75778	0	45.67396	0	77.63%	77.63%	0.00%	13.51098506	50.96%	19.72%	0.00%	20.14%	20.00%	4.88%	0.00%	5.08%	0.000172524	0.001066231	78.49%	0.00%
human	A	5	baseln	0	10232588574	1024012885	5.142448893	28.32583253	56.76220287	15.2134508	7.428242051	107.1	1.715429807	0.03374619	22.25906275	16.15923379	75.00%	45.97921189	150.102	3.135934314	0.035648197	54.71434	0	30.7262	0	57.25%	57.25%	0.00%	10.09820064	54.88%	24.15%	0.00%	24.56%	38.17%	16.23%	0.00%	16.47%	0.000185057	0.001190541	72.60%	0.00%
human	A	6	baseln	0	7851822009	1116001448	7.933833226	20.679944	55.42092855	18.87990709	6.424740211	99.875	1.766312123	0.03925994	24.43695795	17.20184799	73.32%	45.47901126	167.121	2.960101746	0.071030322	53.5272	0	40.01054	0	72.19%	72.19%	0.00%	13.00595013	52.24%	21.52%	0.00%	21.94%	31.28%	9.90%	0.00%	10.16%	0.000199621	0.001536464	70.39%	0.00%
human	A	7	baseln	0	894950350.5	143935238	16.55377305	7.448583128	60.82312284	32.04803873	0.523764593	101.15	1.7115504	0.02645452	22.21153667	18.33119101	77.99%	54.57792538	170.19	3.529227906	0.014876231	37.7383	0	28.42752	0	77.49%	77.49%	0.00%	17.03265255	50.91%	20.05%	0.00%	20.47%	15.92%	4.76%	0.00%	4.88%	0.00012163	0.000168684	82.53%	0.00%
human	B	0	baseln	0	464503033.7	83211624.86	13.62643474	5.462522568	52.30680503	24.66170137	1.921001385	96.475	1.552543737	0.01877404	19.00219272	14.53472571	72.60%	48.37939934	17.0469	0.332071344	0.012457882	13.05356	0	11.64434	0	90.26%	90.26%	0.00%	15.24013899	51.49%	24.95%	0.00%	25.27%	8.86%	1.63%	0.00%	1.71%	0.000111055	0.0000618	76.49%	0.00%
human	B	1	baseln	0	2848541548	434769306.7	8.00468877	15.63027776	53.30499628	19.77822433	4.493385673	102	1.606771941	0.02258725	20.33493389	14.83939314	72.92%	47.45036046	143.685	2.229698466	0.031513071	29.09368	0	22.08534	0	69.26%	69.26%	0.00%	10.66124371	52.41%	24.42%	0.00%	24.77%	28.45%	9.02%	0.00%	9.27%	0.000126618	0.000698929	72.97%	0.00%
human	B	2	baseln	0	1878994084	255718563.8	10.20471666	14.53566215	51.86979404	25.8149421	1.798851079	108.8	1.528041312	0.02048695	21.42304726	14.64827697	72.17%	47.10608524	145.08	2.29070565	0.011025451	30.75608	0	18.96254	0	61.88%	61.88%	0.00%	12.13477489	51.37%	25.13%	0.00%	25.45%	40.33%	17.74%	0.00%	17.97%	0.000111699	0.000429658	68.38%	0.00%
human	B	3	baseln	0	2752876143	502923162.5	8.186093306	9.226883191	51.22389205	19.21430505	4.164584325	96.05	1.500513187	0.02172783	19.1797581	14.43558168	71.61%	46.10056822	76.446	1.0551186	0.019388171	20.18916	0	15.15492	0	69.78%	69.78%	0.00%	12.1927765	51.02%	25.05%	0.00%	25.36%	27.20%	7.43%	0.00%	7.67%	0.000116655	0.000326863	75.26%	0.00%
human	B	4	baseln	0	1919704771	235412281.6	8.388478555	13.65710575	52.20095249	20.19685927	3.178021396	94.35	1.5099009	0.02027427	19.39777601	14.72993376	72.17%	47.18555141	130.572	2.122975566	0.014580655	32.7005	0	16.48172	0	50.63%	50.63%	0.00%	10.62451706	51.60%	25.16%	0.00%	25.48%	17.53%	10.72%	0.00%	10.78%	0.000112089	0.000265311	75.94%	0.00%
human	B	5	baseln	0	2184142855	329311916.6	9.1696294	14.090483	52.04434633	23.34634003	1.670682032	99.025	1.493097541	0.02010465	19.4914864	14.54404188	72.20%	46.92928158	128.34	1.943932698	0.00971918	31.7287	0	20.134	0	64.98%	64.98%	0.00%	11.45412019	51.45%	25.02%	0.00%	25.34%	35.10%	14.61%	0.00%	14.81%	0.000112418	0.000311171	74.62%	0.00%
human	B	6	baseln	0	591921743.7	113446783.1	10.63132318	6.48562525	52.30972266	22.39101547	3.195499524	102	1.502369588	0.01845023	21.14326417	14.52110197	72.57%	48.27205051	24.1893	0.343090764	0.001893512	3.69742	0	2.32086	0	64.50%	64.50%	0.00%	5.455283232	51.36%	24.86%	0.00%	25.19%	3.29%	2.33%	0.00%	2.34%	0.000109673	0.00000882	68.68%	0.00%
human	C	0	baseln	0	5499796726	992746408.5	6.091186543	14.52439165	47.12149827	17.94929788	5.245602322	102	1.472747985	0.01968095	19.70189785	12.72898858	68.00%	41.47985457	120.249	2.279478474	0.014742302	28.94726	0	15.92078	0	57.98%	57.98%	0.00%	9.266278574	51.05%	27.61%	0.00%	27.88%	35.02%	13.65%	0.00%	13.87%	0.000114102	0.000380435	64.61%	0.00%
human	C	1	baseln	0	3225022464	628692511.2	8.748904689	7.73470435	47.4412437	22.53791172	2.728241475	98.175	1.506176225	0.01719259	19.93616274	13.0361492	68.41%	43.25224133	57.753	0.939913722	0.005647062	13.79698	0	9.51182	0	64.56%	64.56%	0.00%	10.94361693	50.17%	27.78%	0.00%	28.03%	33.87%	18.72%	0.00%	18.86%	0.000104902	0.000240187	65.39%	0.00%
human	C	2	baseln	0	6405745607	1164849778	5.171406256	15.66825608	46.91572312	16.33262823	6.138687103	90.95	1.477916187	0.01978044	19.03921947	12.72935336	67.77%	41.0118622	98.766	1.622845278	0.017782781	25.65318	0	16.82128	0	63.76%	63.76%	0.00%	8.709443276	50.66%	26.31%	0.00%	26.59%	22.71%	7.21%	0.00%	7.38%	0.000118295	0.000256084	66.86%	0.00%
human	C	3	baseln	0	2276521858	291413328.4	11.10855862	16.34655496	48.56938836	23.71372941	3.713211974	97.75	1.480521353	0.0190197	19.28826271	13.53432449	69.16%	44.29936909	145.638	2.08814094	0.025891067	44.00936	0	27.82772	0	62.77%	62.77%	0.00%	12.68216784	51.79%	27.14%	0.00%	27.43%	42.74%	18.34%	0.00%	18.60%	0.000117394	0.001081771	70.17%	0.00%
human	C	4	baseln	0	6293573745	1084202795	6.543903211	15.35738712	47.59122077	20.33449348	4.388926733	85.85	1.444468414	0.02022448	18.8991503	13.0392197	68.16%	41.84488259	116.064	1.963810458	0.014735427	27.3151	0	16.64792	0	57.82%	57.82%	0.00%	10.16194746	51.53%	27.96%	0.00%	28.23%	28.52%	13.32%	0.00%	13.46%	0.000116919	0.000354313	68.99%	0.00%
human	C	5	baseln	0	6771441202	1103564253	5.1086503	18.34098005	45.85156352	14.85654928	6.800354558	99.025	1.339363639	0.01876402	17.51951427	12.4946666	66.67%	39.76558184	123.597	2.039696208	0.01681374	33.80568	0	18.17716	0	53.88%	53.88%	0.00%	8.889708133	52.62%	29.22%	0.00%	29.49%	40.69%	16.32%	0.00%	16.58%	0.000124961	0.000506538	71.32%	0.00%
human	D	0	baseln	0	2841070307	160990026	15.88388716	18.27531187	61.94626902	28.74788721	2.485932356	105.825	1.979690232	0.04570354	25.13593035	21.28823408	78.70%	54.19794673	232.128	4.387800456	0.186789021	104.6599	0	81.91858	0	82.20%	82.20%	0.00%	20.34685214	49.49%	18.02%	0.00%	18.45%	19.46%	4.18%	0.00%	4.37%	0.0001975	0.001849731	84.69%	0.00%
human	D	2	baseln	0	12489770036	1382907522	6.363878137	26.09128553	53.26304254	14.83220684	8.540232209	105.825	1.956915137	0.07045224	23.56933348	18.10291168	72.18%	42.68046337	142.011	3.291992478	0.134230558	74.62044	0	55.64296	0	71.21%	71.21%	0.00%	11.96346088	49.73%	18.22%	0.00%	18.65%	28.99%	7.69%	0.00%	7.93%	0.000280938	0.002166733	76.81%	0.00%
human	D	4	baseln	0	12186491155	1529092037	6.997987261	24.16316464	56.33034878	15.76639452	8.593996332	87.125	2.139797254	0.05855209	26.19757655	19.34995811	74.10%	43.73378974	166.005	3.46157775	0.081384895	76.27108	0	52.99006	0	72.52%	72.52%	0.00%	12.3421046	50.63%	18.99%	0.00%	19.42%	34.07%	10.96%	0.00%	11.24%	0.000255786	0.001936085	73.86%	0.00%
human	D	7	baseln	0	20502114780	2214275365	5.776137881	29.64668919	43.26250047	9.925304913	13.45283108	101.575	2.058386774	0.12487011	26.64383571	15.74274385	62.20%	31.66054847	155.403	3.106128636	0.137363011	79.2041	0	57.12056	0	73.19%	73.19%	0.00%	11.0170271	52.02%	20.23%	0.00%	20.67%	30.52%	9.27%	0.00%	9.56%	0.000575505	0.002889521	59.09%	0.00%
human	E	0	baseln	0	15384921483	2045529176	5.984189995	25.5657926	56.50022659	13.79822152	9.466313251	99.025	2.0962356	0.07322729	28.30108835	19.94482547	75.09%	42.90238738	149.265	3.031585992	0.102377852	57.96392	0	39.60526	0	69.82%	69.82%	0.00%	10.95488543	53.42%	21.57%	0.00%	22.01%	32.79%	11.79%	0.00%	12.06%	0.000360814	0.002713891	70.47%	0.00%
human	E	1	baseln	0	12659895027	1763377006	6.380887348	22.12610019	59.76296791	17.39629529	6.780122535	96.05	2.066987039	0.05511434	25.06921368	20.16727149	77.02%	47.78149962	127.224	2.595439854	0.088206579	54.932	0	37.12056	0	70.99%	70.99%	0.00%	12.32394055	51.77%	20.00%	0.00%	20.44%	30.39%	9.71%	0.00%	9.95%	0.000240905	0.00176913	80.45%	0.00%
human	E	2	baseln	0	15662853336	1499986737	6.210148239	28.77563688	55.19623284	11.97581605	10.69793727	108.8	2.216558114	0.0801356	24.84605079	19.10082288	73.49%	42.76312518	128.061	3.241115226	0.10165195	76.5505	0	56.10992	0	72.17%	72.17%	0.00%	12.38089524	53.66%	21.81%	0.00%	22.24%	40.50%	15.85%	0.00%	16.16%	0.000388428	0.003696124	76.88%	0.00%
human	E	3	baseln	0	7667383198	1055275445	8.667794864	18.40457112	63.36736254	22.8833119	4.027443126	105.825	2.094020328	0.04336369	24.80965209	21.50743514	79.61%	51.9509406	164.61	3.19502106	0.072390158	53.37858	0	37.38258	0	72.88%	72.88%	0.00%	14.69003293	50.26%	18.67%	0.00%	19.11%	27.74%	8.04%	0.00%	8.27%	0.000180831	0.001169817	86.69%	0.00%
human	E	4	baseln	0	9717201896	1274475498	7.567240682	24.42757947	61.06572748	20.16319683	4.947925994	104.55	2.195640952	0.04390024	26.23236387	20.86346522	78.41%	47.82220022	176.049	2.974161816	0.052148983	54.81504	0	37.87006	0	65.47%	65.47%	0.00%	13.07989354	51.80%	20.04%	0.00%	20.47%	24.66%	9.10%	0.00%	9.29%	0.00018567	0.001086714	79.53%	0.00%
human	E	5	baseln	0	11096646091	1068064894	6.699464089	28.33585153	58.0383905	15.28903971	7.976325931	107.95	2.077211607	0.0557023	23.58327124	19.59652401	76.40%	45.96075812	164.889	3.22015536	0.087907419	65.73064	0	46.44614	0	68.83%	68.83%	0.00%	11.80125594	52.97%	21.13%	0.00%	21.57%	35.77%	12.45%	0.00%	12.73%	0.000268264	0.002466355	83.10%	0.00%
human	E	6	baseln	0	15526765670	1998952919	5.130387853	26.01658478	55.38899268	13.53763995	9.222228964	99.025	1.919370413	0.06109794	24.9229813	18.69949827	74.17%	41.38685745	157.914	2.729773422	0.111067135	56.77972	0	39.17696	0	66.49%	66.49%	0.00%	9.845690209	54.46%	22.62%	0.00%	23.05%	29.82%	10.78%	0.00%	11.01%	0.000344721	0.002662087	75.03%	0.00%
human	E	7	baseln	0	12357865783	1737956107	6.284456475	23.89322998	59.70629813	17.71922179	6.50797865	98.175	2.011773376	0.04858093	25.34231019	20.00366924	77.30%	45.88207894	174.096	3.080792844	0.140581385	59.831	0	38.06156	0	66.29%	66.29%	0.00%	11.45969101	52.14%	20.35%	0.00%	20.79%	16.54%	5.53%	0.00%	5.66%	0.000238519	0.001723531	78.93%	0.00%
human	F	0	baseln	0	3773187565	443019714.3	10.63429964	18.39525637	64.8669262	28.84605891	1.976374253	99.45	1.89776117	0.03603449	26.07836644	20.61608411	80.50%	56.22974965	130.293	2.58843357	0.036868896	45.89542	0	35.31788	0	76.53%	76.53%	0.00%	16.3486235	49.04%	17.66%	0.00%	18.09%	29.51%	8.90%	0.00%	9.15%	0.000146201	0.000797502	79.05%	0.00%
human	F	1	baseln	0	201383699.9	28763939.07	17.08976505	5.499095817	65.94064273	30.31010315	1.410968208	93.5	1.921490701	0.03200801	24.91632328	20.56387934	81.02%	59.60773264	6.9192	0.083777346	0.001562166	0.334	0	0.274	0	79.02%	79.02%	0.00%	13.52311487	48.60%	17.30%	0.00%	17.74%	3.95%	1.52%	0.00%	1.55%	0.000125779	0.0000042	82.53%	0.00%
human	F	2	baseln	0	4423204460	570450774.8	9.213010711	17.02043285	65.26629777	24.86136808	2.93242498	95.625	1.966305148	0.03284245	26.76508858	20.25978287	80.56%	55.92409502	136.71	2.306034702	0.024977945	40.13358	0	26.84892	0	69.71%	69.71%	0.00%	15.15126681	48.97%	17.60%	0.00%	18.03%	21.19%	6.46%	0.00%	6.62%	0.00013637	0.00035769	75.69%	0.00%
human	F	3	baseln	0	4680617367	699218205.2	9.807375756	13.91108036	65.638392	27.3481074	2.261479948	90.95	1.901705687	0.03536008	25.4247917	20.49278847	80.66%	55.59885029	137.826	2.284534566	0.019060683	39.01014	0	28.10066	0	71.58%	71.58%	0.00%	14.31034389	48.88%	17.53%	0.00%	17.96%	28.77%	10.00%	0.00%	10.20%	0.000135591	0.000450604	80.60%	0.00%
human	F	4	baseln	0	3559853706	478065076.8	12.89412601	11.7455642	65.64211893	31.34792301	1.047968907	104.975	1.83660373	0.0339531	27.84247107	20.55453462	80.87%	56.45496838	144.522	2.541217626	0.029097162	41.43974	0	31.86056	0	76.18%	76.18%	0.00%	17.79814662	48.64%	17.33%	0.00%	17.76%	16.59%	4.55%	0.00%	4.69%	0.000136474	0.000321338	73.82%	0.00%
human	F	5	baseln	0	1540920865	165017098	13.27070746	14.22358294	65.23668378	28.43936565	1.737595567	102.425	1.953984421	0.03046579	23.18716774	20.46861466	80.71%	57.55349754	176.886	2.868450552	0.022060729	46.02206	0	33.2188	0	71.89%	71.89%	0.00%	14.98291133	49.06%	17.67%	0.00%	18.10%	20.80%	5.54%	0.00%	5.69%	0.000128718	0.000261904	88.28%	0.00%
human	F	6	baseln	0	4362280539	498002508.4	9.911894849	17.93554926	64.9891273	22.77275233	3.420520784	99.875	1.843780001	0.0426724	26.42110104	20.34324453	80.25%	55.14713972	164.889	3.019080438	0.067641777	53.54748	0	39.28082	0	70.74%	70.74%	0.00%	15.6452058	48.98%	17.61%	0.00%	18.04%	30.08%	10.52%	0.00%	10.77%	0.000162625	0.001568607	77.00%	0.00%
human	F	7	baseln	0	1964749236	148490074.8	13.11268532	15.81123643	65.47810234	28.3319709	1.383454425	93.925	1.880740267	0.03186388	24.22339353	20.5000016	80.78%	57.585888	195.579	3.292683606	0.019107178	55.2527	0	37.77124	0	68.01%	68.01%	0.00%	17.67111586	48.98%	17.60%	0.00%	18.04%	30.96%	11.48%	0.00%	11.69%	0.000130304	0.000508557	84.63%	0.00%
human	G	0	baseln	0	8821191709	1310024639	8.126007127	20.32646954	59.63802935	19.79205699	5.297690881	109.225	1.954874513	0.04679416	25.61628217	20.37053325	77.32%	48.29232157	159.867	2.988178038	0.080592912	53.4699	0	38.25178	0	71.97%	71.97%	0.00%	13.55849384	52.15%	20.36%	0.00%	20.80%	27.53%	7.70%	0.00%	7.93%	0.000219188	0.001324273	79.52%	0.00%
human	G	1	baseln	0	256190714.5	30785877.91	17.85565124	7.891627478	63.88303631	30.45372831	1.052916652	94.775	1.943800451	0.03242058	27.90413158	21.49027462	80.14%	57.78210969	46.314	0.812667348	0.01677614	22.73434	0	19.39104	0	86.96%	86.96%	0.00%	13.51474864	50.27%	18.68%	0.00%	19.12%	17.50%	4.03%	0.00%	4.17%	0.000129344	0.00018863	77.01%	0.00%
human	G	2	baseln	0	1387445582	94854018.21	15.71519356	14.85990863	64.02110651	31.39003685	0.890986045	97.75	1.985139556	0.03337307	28.99405933	21.31622381	80.22%	56.43245574	224.037	3.683182932	0.038907365	64.88782	0	42.58154	0	70.29%	70.29%	0.00%	16.72442028	50.05%	18.49%	0.00%	18.93%	31.35%	11.49%	0.00%	11.72%	0.000135476	0.001092218	73.52%	0.00%
human	G	3	baseln	0	8169374755	794957856.1	7.854945579	24.32502001	61.69687097	19.52972633	6.3271588	88.825	2.138099798	0.03870082	27.94309326	21.05718243	78.52%	51.01951333	142.29	2.795630508	0.0593934	53.00896	0	37.26548	0	70.99%	70.99%	0.00%	12.34127299	51.42%	19.69%	0.00%	20.13%	34.81%	12.78%	0.00%	13.05%	0.000183359	0.001555886	75.36%	0.00%
human	G	5	baseln	0	8640024423	999019550.3	6.881990915	24.53543687	59.88580473	17.68928863	7.122091696	102.425	2.124659562	0.04410377	27.91827236	20.13907875	77.74%	48.71687556	156.24	2.749951854	0.075014618	52.23096	0	38.41526	0	69.51%	69.51%	0.00%	12.21421402	51.41%	19.68%	0.00%	20.12%	23.86%	7.04%	0.00%	7.22%	0.000193689	0.001102351	72.14%	0.00%
human	G	6	baseln	0	8010797560	1239333647	8.654088968	18.94793355	60.46171417	23.08790847	4.104145048	95.625	1.952020397	0.03864009	25.33150318	20.17783425	78.33%	49.79910257	156.519	2.884141872	0.057127021	52.79636	0	38.28226	0	70.01%	70.01%	0.00%	13.7866631	51.10%	19.40%	0.00%	19.84%	25.53%	7.08%	0.00%	7.30%	0.000177874	0.000796448	79.66%	0.00%
human	G	7	baseln	0	3729054333	349711167.2	10.92969516	20.86237232	60.995235	22.50599401	5.193867833	107.1	2.180790127	0.03895944	25.6795604	21.13150239	78.05%	52.0051459	210.366	4.334387328	0.077657314	76.30112	0	52.91204	0	69.37%	69.37%	0.00%	15.83307192	51.04%	19.35%	0.00%	19.79%	26.69%	7.65%	0.00%	7.89%	0.000174292	0.001300542	82.29%	0.00%
human	H	1	baseln	0	4015062375	553225453	9.144164108	15.51045671	63.49588122	22.71422921	3.183739846	93.925	2.106638263	0.03564878	25.54122631	21.14629026	79.84%	54.14180781	182.187	2.805591312	0.047796666	55.65054	0	37.02222	0	69.41%	69.41%	0.00%	13.9428067	50.06%	18.50%	0.00%	18.94%	24.58%	6.84%	0.00%	7.04%	0.000147194	0.000694096	82.79%	0.00%
human	H	2	baseln	0	6978421855	1002447006	8.908042924	17.04245496	59.91141898	21.02668876	5.10666791	90.525	2.095514411	0.04381766	26.92148087	20.57767754	77.90%	49.72830392	161.82	3.10640112	0.084042846	53.52492	0	43.73834	0	74.25%	74.25%	0.00%	14.66759158	50.85%	19.18%	0.00%	19.62%	25.02%	6.59%	0.00%	6.81%	0.000197359	0.001271578	76.44%	0.00%
human	H	3	baseln	0	8594957329	1322623736	6.84353239	20.07413199	62.38804302	20.76726429	4.839060817	97.325	2.056305935	0.04120409	27.29510441	20.91423625	79.27%	50.78695973	140.616	2.399629302	0.043621701	41.59766	0	27.80356	0	69.46%	69.46%	0.00%	12.58477506	50.33%	18.74%	0.00%	19.17%	26.03%	7.05%	0.00%	7.26%	0.000168334	0.000671505	76.62%	0.00%
human	H	4	baseln	0	11174427335	1545788174	6.639748711	22.17226177	60.77457601	19.12557052	6.50693741	91.375	1.819022498	0.04115518	23.67438377	19.91521168	78.47%	48.75347359	127.782	2.585435724	0.058656676	44.24886	0	30.1929	0	67.77%	67.77%	0.00%	11.46889218	51.65%	19.89%	0.00%	20.33%	29.91%	10.40%	0.00%	10.62%	0.000190126	0.001160653	84.12%	0.00%
human	H	5	baseln	0	10289793233	1285906508	6.278835715	23.72911339	60.98564476	17.04442619	7.232858442	94.35	2.13047963	0.04573071	25.07295029	20.63521444	77.87%	48.0024108	157.914	2.281308606	0.057262855	46.74718	0	31.54864	0	67.19%	67.19%	0.00%	10.9977847	51.22%	19.51%	0.00%	19.95%	29.13%	9.71%	0.00%	9.95%	0.000205944	0.001294911	82.30%	0.00%
human	H	6	baseln	0	8702478289	936316868.6	8.199469278	22.15048052	58.58027483	20.05558147	5.65802805	92.225	2.024054271	0.04409905	24.90431726	19.73112783	77.10%	48.08615681	161.541	3.619948374	0.112057803	62.3581	0	45.91504	0	71.01%	71.01%	0.00%	13.34096849	52.92%	21.09%	0.00%	21.52%	23.31%	7.53%	0.00%	7.70%	0.000213404	0.001720795	79.23%	0.00%
human	H	7	baseln	0	8227108078	813576819.4	7.963271393	23.62267432	61.3729136	19.67820435	5.720569189	97.75	1.919604809	0.03778112	26.06843174	20.26495006	78.58%	50.05068064	177.723	3.70345689	0.067361509	63.09254	0	39.72078	0	65.81%	65.81%	0.00%	13.21524699	51.43%	19.70%	0.00%	20.13%	24.72%	8.25%	0.00%	8.42%	0.000171506	0.001154826	77.74%	0.00%
human	I	0	baseln	0	1435512637	229432513.9	12.17218634	8.789285175	48.28250635	25.82663196	1.453847434	104.125	1.36480901	0.01651982	19.98871961	13.28271194	69.14%	44.37797927	131.13	2.014025292	0.009967074	33.95736	0	20.74644	0	63.98%	63.98%	0.00%	13.96448824	50.81%	27.19%	0.00%	27.46%	19.64%	9.14%	0.00%	9.24%	0.000105818	0.000191839	66.45%	0.00%
human	I	1	baseln	0	2586386034	374306469.3	9.269741191	14.88557184	48.45042152	24.07166144	2.647645364	87.55	1.41659061	0.01960776	18.51596635	13.52609632	69.10%	43.67500226	155.682	2.592683172	0.012454095	34.71138	0	23.47434	0	63.87%	63.87%	0.00%	12.16028903	51.14%	27.23%	0.00%	27.51%	20.22%	6.46%	0.00%	6.60%	0.000110136	0.000200396	73.05%	0.00%
human	I	2	baseln	0	7020430278	1280835079	7.155750266	17.58796012	51.69023263	19.72811163	4.278510685	91.8	1.431762389	0.02207619	19.52945524	13.97945442	71.30%	43.32328975	153.45	2.367195876	0.014367886	36.12966	0	21.16798	0	56.89%	56.89%	0.00%	10.90881072	51.53%	25.52%	0.00%	25.83%	35.73%	16.72%	0.00%	16.90%	0.000124133	0.000471137	71.58%	0.00%
human	I	3	baseln	0	3572274711	487820931.9	7.101790542	17.16799094	48.78565049	19.21748659	3.88886958	91.8	1.548568963	0.01838689	17.99017246	13.25986402	69.23%	43.49423474	126.108	2.081087676	0.016500181	34.12336	0	21.1721	0	58.67%	58.67%	0.00%	9.659460701	51.90%	27.21%	0.00%	27.50%	31.20%	12.65%	0.00%	12.83%	0.000113834	0.000419949	73.71%	0.00%
human	I	4	baseln	0	7020312790	1264112265	5.834844261	16.93857778	47.64033523	18.11516153	5.648070479	102	1.425215387	0.01921877	18.06078752	12.85342932	68.09%	41.65523956	108.531	2.058913116	0.016058247	33.10044	0	19.0647	0	58.07%	58.07%	0.00%	9.720048413	52.10%	28.48%	0.00%	28.75%	33.29%	16.42%	0.00%	16.57%	0.000121975	0.000481767	71.17%	0.00%
human	I	5	baseln	0	4712202151	725414383.1	8.052765614	18.28103014	47.59091551	22.07195549	3.72971761	94.775	1.578012471	0.01834785	17.87304002	12.83705862	68.35%	41.63947175	172.701	2.88273978	0.015476487	49.56624	0	29.88628	0	63.88%	63.88%	0.00%	11.3829703	52.28%	27.50%	0.00%	27.79%	28.71%	9.56%	0.00%	9.75%	0.000117376	0.000334153	71.82%	0.00%
human	I	6	baseln	0	5422275013	921943446.2	7.001682234	16.031744	53.75323935	20.28936883	4.25895942	106.25	1.560169267	0.02159354	18.92270874	14.34579188	73.15%	46.15881732	120.807	1.720199322	0.013570573	28.65944	0	17.22628	0	59.27%	59.27%	0.00%	9.789485989	51.36%	24.12%	0.00%	24.45%	28.26%	11.80%	0.00%	11.96%	0.000119177	0.000316556	75.81%	0.00%
human	I	7	baseln	0	1491442084	226989809.7	8.980928601	9.885991812	47.14342097	20.53221138	2.457782054	100.3	1.45053973	0.01805389	18.30095868	13.06165208	68.26%	43.59087568	77.004	1.277063604	0.003877816	15.38806	0	8.66276	0	52.17%	52.17%	0.00%	9.566215537	50.23%	27.99%	0.00%	28.24%	24.02%	20.36%	0.00%	20.39%	0.000103107	0.000118221	71.37%	0.00%
human	A	0	rstate	0.15	3361064217	261509867.2	10.88049035	19.51235438	65.26664733	22.28614338	3.301186043	96.05	1.54603695	0.05709354	17.60684895	14.14754505	92.71%	56.59202651	181.908	2.29242303	0.09492532	38.86492	1.937494	25.7687	0.46142686	24.66%	68.20%	23.82%	14.08060486	44.65%	15.32%	1.45%	14.42%	27.33%	10.89%	0.99%	10.15%	0.000191699	0.001978079	80.35%	23.82%
human	A	1	rstate	0.15	8241642458	943466616.7	8.216947917	23.23684777	60.84860748	15.79663112	8.160373549	101.575	1.555070388	0.10470846	17.48971333	13.51957469	87.71%	49.9103904	141.174	3.025268748	0.2035682	46.8025	2.28257316	38.08672	0.58631856	26.79%	78.39%	25.69%	15.13974235	40.16%	13.24%	1.27%	12.49%	14.68%	4.04%	0.55%	3.86%	0.000269985	0.001696102	77.30%	25.69%
human	A	2	rstate	0.15	10099388089	1232531773	7.959669256	22.47464905	59.66074136	18.42903091	6.626949679	104.125	1.583564439	0.10531088	18.21794426	13.54300626	87.42%	47.88093528	162.936	2.83364046	0.141470754	41.34572	2.08763878	32.0284	0.5246686	26.15%	77.72%	25.13%	14.69938971	41.14%	13.75%	1.32%	12.97%	20.31%	6.40%	0.85%	6.08%	0.0002825	0.001832037	74.34%	25.13%
human	A	3	rstate	0.15	6362957198	810006695.8	9.782426761	18.50321821	62.35305172	23.83323393	3.395361734	104.55	1.588117543	0.08399108	17.7406217	14.09162903	89.63%	51.80151649	181.629	3.061296666	0.176019957	45.23066	2.35396952	35.0534	0.58812402	25.97%	76.41%	24.98%	16.27706046	39.29%	13.55%	1.28%	12.76%	21.05%	6.41%	0.71%	6.06%	0.000248185	0.00226036	79.43%	24.98%
human	A	4	rstate	0.15	3340848214	477851694.3	10.75056832	15.47282439	65.90367793	24.60740118	2.665269009	103.275	1.644075375	0.08433355	17.42570872	14.37095852	92.04%	56.73346628	165.726	3.098705274	0.198444266	46.6491	2.30457402	38.91184	0.57291048	26.02%	82.45%	24.86%	15.56033109	42.04%	13.47%	1.31%	12.73%	12.09%	2.62%	0.35%	2.54%	0.000223029	0.001109146	82.47%	24.86%
human	A	5	rstate	0.15	10232588574	1024012885	6.59549067	26.41575924	63.92316119	19.29570572	5.102727602	116.025	1.537812025	0.07843361	16.96850932	13.06960112	87.20%	51.52664763	144.522	2.972623482	0.08218517	39.73926	2.34286466	29.01906	0.50370688	22.33%	67.39%	21.50%	12.67533137	46.01%	16.46%	1.53%	15.47%	29.50%	9.17%	0.64%	8.55%	0.000237872	0.001357675	77.02%	21.50%
human	A	6	rstate	0.15	7851822009	1116001448	9.462331677	19.37653802	62.11081664	22.85818118	4.769923712	104.125	1.588116394	0.09288204	18.51556351	13.93504325	88.52%	50.70431421	171.306	2.96689923	0.155192407	45.95312	2.28508054	34.27984	0.51857428	23.74%	77.96%	22.69%	15.27630021	43.45%	14.97%	1.41%	14.09%	22.21%	5.82%	0.66%	5.56%	0.000262214	0.00175726	75.26%	22.69%
human	A	7	rstate	0.15	894950350.5	143935238	18.98737658	6.673289263	67.44240025	36.69598633	0.212750721	88.825	1.63087145	0.05842222	19.05382019	14.59179634	93.89%	60.08902142	150.66	3.421544004	0.032119836	28.00938	2.80868778	23.22132	0.31783108	12.02%	82.27%	11.32%	19.16476825	42.62%	14.13%	1.34%	13.32%	10.35%	2.94%	0.30%	2.82%	0.000160868	0.000206839	76.58%	11.32%
human	B	0	rstate	0.15	464503033.7	83211624.86	15.62621097	4.814805603	57.03163118	28.07582574	1.411756114	101.15	1.23836156	0.04107079	15.21527197	11.43815904	93.76%	52.45442813	17.6886	0.338743026	0.028153778	11.6414	0.22813902	10.05636	0.08094474	38.06%	91.54%	35.48%	16.46258526	43.16%	18.18%	1.56%	16.88%	4.34%	0.73%	0.10%	0.73%	0.000150342	0.0000551	75.18%	35.48%
human	B	1	rstate	0.15	2848541548	434769306.7	9.664534965	14.53364993	58.24225737	23.68409716	3.05805373	90.525	1.375642548	0.04905768	15.47720621	11.7084071	91.99%	51.62014677	135.315	2.127214728	0.068790345	25.90704	1.68644858	19.19002	0.27933462	17.44%	76.16%	16.56%	12.62648144	44.33%	17.84%	1.56%	16.62%	20.28%	5.13%	0.62%	4.93%	0.00017239	0.000771369	75.65%	16.56%
human	B	2	rstate	0.15	1878994084	255718563.8	11.91980179	13.50178217	56.54188939	29.72290657	1.035959577	104.125	1.38348409	0.04267872	13.99476884	11.54739638	92.38%	51.10141744	139.221	2.370118554	0.021294348	24.80248	1.86548474	16.54804	0.23678456	13.41%	69.99%	12.69%	14.22221984	42.98%	18.32%	1.56%	17.00%	31.38%	11.01%	0.88%	10.42%	0.000151206	0.000530494	82.51%	12.69%
human	B	3	rstate	0.15	2752876143	502923162.5	9.623243796	8.364708369	55.82957125	22.42854033	3.199686359	105.825	1.342407723	0.04642608	14.86847404	11.38367677	92.40%	50.01329683	76.725	0.979389972	0.043458196	16.2127	0.79378678	12.96	0.18704	24.67%	76.06%	23.56%	14.27645114	42.44%	18.12%	1.54%	16.81%	17.76%	4.15%	0.49%	3.98%	0.000156741	0.000352298	76.56%	23.56%
human	B	4	rstate	0.15	1919704771	235412281.6	10.2503927	12.12798207	56.98365547	24.15618451	1.925682351	98.175	1.350421998	0.04269845	14.92659459	11.62390185	92.46%	51.27243505	144.522	2.244003876	0.033314362	24.96316	1.6842254	14.84072	0.26048822	16.11%	60.03%	15.47%	12.85586321	43.33%	18.38%	1.56%	17.06%	14.34%	7.36%	0.44%	6.71%	0.000152042	0.000381377	77.87%	15.47%
human	B	5	rstate	0.15	2184142855	329311916.6	10.92112538	13.10370567	56.76051974	27.52684825	0.893063267	108.375	1.365416831	0.04221372	14.83768978	11.46396326	92.23%	50.94494926	130.851	1.977613182	0.021782047	23.93666	1.61083418	17.48964	0.2456325	16.09%	72.64%	15.25%	13.48881912	43.20%	18.28%	1.56%	16.97%	26.77%	9.18%	0.75%	8.64%	0.000152518	0.000388833	77.26%	15.25%
human	B	6	rstate	0.15	591921743.7	113446783.1	12.41670367	5.890688959	57.03878694	25.7121646	2.312405145	94.775	1.274845374	0.04225208	14.35286544	11.42328554	93.67%	52.34764631	26.8119	0.351552906	0.004101572	2.5734	0.28075214	2	0.02797874	10.57%	71.38%	9.97%	6.468700638	43.09%	18.18%	1.55%	16.88%	2.81%	1.80%	0.13%	1.66%	0.000148844	0.000014	79.59%	9.97%
human	C	0	rstate	0.15	5499796726	992746408.5	7.306581128	13.57168781	51.07562473	21.40794428	3.872437532	103.275	1.253736329	0.03936169	13.12170756	10.03763223	88.82%	44.83881507	130.014	2.229327324	0.029384917	21.94068	1.80937038	13.98118	0.22707986	13.17%	66.03%	12.55%	11.05060601	42.54%	20.24%	1.65%	18.67%	26.22%	8.27%	0.59%	7.73%	0.000154956	0.000462288	76.50%	12.55%
human	C	1	rstate	0.15	3225022464	628692511.2	10.24493289	7.082178442	51.24612336	25.9401837	1.986432917	99.025	1.220632107	0.03692726	13.73629208	10.2416965	91.60%	46.54737841	61.101	1.016738028	0.012401619	11.02106	0.76186262	8.39114	0.11127706	15.47%	72.38%	14.61%	12.69250964	41.83%	20.59%	1.64%	18.95%	28.06%	13.01%	0.97%	12.15%	0.000143607	0.00033345	74.56%	14.61%
human	C	2	rstate	0.15	6405745607	1164849778	6.195784071	14.75733233	50.92849591	19.4452059	4.7002705	93.075	1.283695355	0.04447714	13.50790173	10.06170136	88.99%	44.38154421	99.882	1.74674511	0.037552936	21.30742	1.31957014	14.82038	0.22451996	17.85%	70.81%	17.01%	10.38576459	41.66%	18.86%	1.58%	17.43%	14.60%	4.04%	0.34%	3.80%	0.00015742	0.000282895	74.49%	17.01%
human	C	3	rstate	0.15	2276521858	291413328.4	13.18929359	14.69192199	52.64586176	27.86224118	2.24236621	92.225	1.288724911	0.04307471	14.96911208	10.67622244	91.78%	47.82458981	141.453	2.07521883	0.058895185	35.60668	1.6472201	24.871	0.33991636	21.68%	70.94%	20.64%	15.12508912	43.83%	20.05%	1.65%	18.54%	34.42%	11.78%	0.98%	11.15%	0.000160951	0.001375663	71.32%	20.64%
human	C	4	rstate	0.15	6293573745	1084202795	7.839079534	14.27749561	51.59856676	24.01287323	2.95609147	94.35	1.211943752	0.04260083	14.13657627	10.30395335	89.21%	45.2484533	115.227	1.843091694	0.029986613	23.42532	1.46981058	14.99754	0.23606012	16.82%	66.55%	16.06%	12.23446276	43.15%	20.58%	1.67%	18.98%	22.14%	8.70%	0.60%	8.06%	0.000159391	0.000472259	72.89%	16.06%
human	C	5	rstate	0.15	6771441202	1103564253	6.30106478	16.94146964	49.8544779	18.08148802	4.864937655	96.05	1.303732	0.04210142	14.24794519	9.9205093	88.42%	43.14565866	130.014	1.929279636	0.037058521	26.94978	1.55247432	16.51102	0.28942694	19.38%	62.70%	18.64%	10.91244733	44.06%	21.35%	1.73%	19.69%	31.59%	9.63%	0.62%	8.96%	0.000169185	0.000601024	69.63%	18.64%
human	D	0	rstate	0.15	2841070307	160990026	18.32887095	16.4209527	69.91728335	33.28737099	1.319324839	102.425	1.759451827	0.09685391	20.80394264	17.29612617	93.17%	60.64007474	221.526	4.210178472	0.43225538	78.54554	3.21693564	69.11202	1.03700264	33.55%	86.02%	32.24%	23.25786908	39.98%	11.90%	1.18%	11.30%	11.45%	2.19%	0.26%	2.14%	0.000247943	0.001883655	83.14%	32.24%
human	D	2	rstate	0.15	12489770036	1382907522	7.791748795	24.38099967	61.35783078	18.68764598	6.214394047	99.45	1.759929811	0.14360788	20.35769299	15.0194771	87.41%	48.83474622	150.102	2.9713284	0.267893052	64.77168	2.3395283	49.97102	0.73567948	32.69%	78.01%	31.45%	14.44409004	39.16%	11.44%	1.14%	10.87%	18.80%	3.89%	0.36%	3.73%	0.000337075	0.002199722	73.78%	31.45%
human	D	4	rstate	0.15	12186491155	1529092037	8.493763273	22.67793092	64.22049019	19.60159058	6.661141922	95.625	1.723575451	0.11939285	19.7727191	15.98943346	86.88%	49.59095115	177.723	3.042657612	0.1726688	63.04672	2.45740048	46.71078	0.66639236	28.34%	78.85%	27.12%	14.81009291	40.81%	12.39%	1.22%	11.74%	24.31%	6.12%	0.58%	5.84%	0.000317642	0.002122043	80.87%	27.12%
human	D	7	rstate	0.15	20502114780	2214275365	6.941164397	28.32154031	51.02128809	12.63001494	11.71693067	93.925	1.864917005	0.26497034	18.61817454	13.53395337	81.02%	37.06203106	166.842	3.04819551	0.283844716	66.34324	2.2742974	50.10806	0.74565656	34.04%	78.80%	32.79%	13.07898593	42.07%	13.15%	1.29%	12.45%	20.46%	5.18%	0.60%	4.96%	0.000716503	0.003131395	72.69%	32.79%
human	E	0	rstate	0.15	15384921483	2045529176	7.460905307	23.94330841	64.97121106	17.60431998	7.083875649	101.575	1.971912268	0.15234187	21.66606369	16.46464981	86.50%	49.06405684	145.638	2.928353706	0.241779714	44.45936	2.21297226	35.55416	0.58913478	27.65%	76.97%	26.62%	13.48730101	43.64%	14.15%	1.37%	13.37%	23.47%	6.46%	0.72%	6.14%	0.000450594	0.002908767	75.99%	26.62%
human	E	1	rstate	0.15	12659895027	1763377006	7.906902325	20.6687289	67.72577595	21.6899151	4.885926601	108.8	1.764292947	0.11664253	20.57143821	16.45669444	88.84%	53.86947323	121.365	2.451386646	0.180837076	39.56096	1.884196	33.13952	0.48607076	26.95%	77.93%	25.80%	15.01250265	42.22%	13.24%	1.30%	12.53%	21.87%	5.58%	0.46%	5.27%	0.000302993	0.00201777	80.00%	25.80%
human	E	2	rstate	0.15	15662853336	1499986737	7.824219951	26.82900096	63.20776927	15.55001462	8.199800727	97.75	1.789387873	0.1812176	20.85340364	15.7860924	86.29%	48.77127535	137.268	3.00424833	0.223942396	66.00202	2.33451468	50.63352	0.76655088	34.07%	78.96%	32.84%	15.23516934	44.35%	14.63%	1.41%	13.81%	31.19%	9.67%	1.01%	9.12%	0.00049635	0.004397194	75.70%	32.84%
human	E	3	rstate	0.15	7667383198	1055275445	10.48367697	17.08108822	71.19663022	27.37027418	2.83748801	103.7	1.757605384	0.09104795	21.71667295	17.35951225	90.72%	58.02108485	157.356	2.91705345	0.156727342	42.60922	2.39566304	32.6188	0.5264153	22.94%	79.45%	21.97%	17.33224945	41.09%	12.55%	1.24%	11.90%	18.52%	4.30%	0.41%	4.11%	0.000230233	0.00123872	79.94%	21.97%
human	E	4	rstate	0.15	9717201896	1274475498	9.300930383	22.67999172	69.17727955	24.67029333	3.274822311	100.3	1.724997913	0.08631403	19.94250357	16.93449597	89.08%	53.89513633	181.35	2.912186844	0.120741851	45.26308	2.29831728	33.86892	0.58821956	26.54%	73.89%	25.59%	15.95110619	42.36%	13.32%	1.30%	12.61%	17.86%	5.05%	0.39%	4.76%	0.000233987	0.001185583	84.92%	25.59%
human	E	5	rstate	0.15	11096646091	1068064894	8.434399191	26.23114927	66.52176212	19.48302769	5.415007993	100.725	1.88578093	0.12057785	19.34781066	16.09469945	88.09%	52.35973125	157.356	3.371208588	0.202390785	51.30858	2.55337428	41.68892	0.72195292	29.28%	76.26%	28.27%	14.67505812	43.35%	13.96%	1.36%	13.20%	25.85%	6.99%	0.66%	6.61%	0.000337088	0.002744524	83.19%	28.27%
human	E	6	rstate	0.15	15526765670	1998952919	6.575862233	24.27119237	63.72520058	17.56712477	6.667744035	90.1	1.781786472	0.1409597	18.35674781	15.4650638	85.87%	47.44767726	163.215	2.83833063	0.248351608	47.22628	2.15513312	35.6275	0.59516438	28.63%	74.52%	27.62%	12.51560192	44.79%	14.93%	1.44%	14.09%	22.54%	6.44%	0.58%	6.06%	0.000432948	0.003129372	84.25%	27.62%
human	E	7	rstate	0.15	12357865783	1737956107	7.9126066	22.11144672	67.94988565	22.29934733	4.329589382	99.025	1.733747165	0.11391577	20.51351432	16.36867144	87.89%	52.00118003	171.306	2.785829436	0.328396188	45.57374	2.24317226	34.4121	0.57107766	26.45%	74.32%	25.46%	14.29564031	42.35%	13.32%	1.30%	12.61%	11.79%	3.09%	0.28%	2.93%	0.000296989	0.001925874	79.79%	25.46%
human	F	0	rstate	0.15	3773187565	443019714.3	12.45227318	17.33714501	72.22889637	33.55824137	1.175061928	97.75	1.575576591	0.08003087	19.85879766	16.45283728	93.14%	62.20504341	130.572	2.485144908	0.078920621	37.72056	1.97550074	30.19288	0.38598342	20.68%	82.06%	19.54%	18.82347199	40.29%	12.08%	1.20%	11.46%	20.48%	5.16%	0.52%	4.95%	0.000188871	0.000898445	82.85%	19.54%
human	F	1	rstate	0.15	201383699.9	28763939.07	19.52378925	4.740358488	73.17866485	34.17203714	1.09282149	98.175	1.604364786	0.06828755	18.69494962	16.32756232	95.52%	65.69118692	6.7797	0.081805752	0.003617402	0.232	0.07091024	0.1906	0.0072537	10.46%	83.17%	10.23%	14.71353352	40.11%	11.98%	1.19%	11.37%	3.50%	1.19%	0.10%	1.07%	0.000163996	0.00000636	87.34%	10.23%
human	F	2	rstate	0.15	4423204460	570450774.8	11.06372173	15.80159299	72.54418901	29.40120233	1.909186712	91.8	1.616374517	0.07686301	18.31922622	16.12724734	92.92%	61.79533248	136.71	2.243073672	0.051904591	30.60382	1.82465104	23.03148	0.36233578	20.78%	76.27%	19.86%	17.75116291	40.41%	12.15%	1.20%	11.52%	14.46%	4.12%	0.32%	3.90%	0.000177542	0.00045219	88.03%	19.86%
human	F	3	rstate	0.15	4680617367	699218205.2	11.63589295	12.84686764	72.88014877	31.98699236	1.390601442	94.35	1.675349623	0.07200619	18.7472337	16.30560256	92.60%	61.38731168	153.171	2.301507918	0.040327092	28.31798	1.84264716	23.8328	0.33947072	19.39%	78.01%	18.42%	16.73677607	40.33%	12.10%	1.20%	11.48%	21.30%	6.13%	0.55%	5.80%	0.00017658	0.000545056	86.98%	18.42%
human	F	4	rstate	0.15	3559853706	478065076.8	14.98886885	10.86599222	72.89618497	36.07271202	0.700340365	103.275	1.790583216	0.07310667	19.78773217	16.34528428	93.08%	62.30168074	148.707	2.542465206	0.066283243	30.85828	1.95614472	26.74816	0.356945	19.29%	81.57%	18.25%	20.33218039	40.04%	11.94%	1.19%	11.33%	10.97%	2.67%	0.26%	2.56%	0.000177383	0.000369502	82.60%	18.25%
human	F	5	rstate	0.15	1540920865	165017098	15.63980829	12.97571732	72.54893316	33.08947398	1.037212296	90.95	1.74000347	0.07366123	19.01244779	16.2855016	94.39%	63.57935112	174.654	2.750700402	0.04732451	35.33674	2.09306736	28.55368	0.40342262	20.29%	78.58%	19.27%	17.39233127	40.53%	12.22%	1.21%	11.59%	12.50%	2.55%	0.08%	2.43%	0.0001678	0.00024276	85.66%	19.27%
human	F	6	rstate	0.15	4362280539	498002508.4	11.90772659	16.51578391	72.26165242	27.12207355	2.177440519	101.15	1.738194944	0.08752216	19.65991643	16.22098629	92.22%	60.98858067	166.005	3.055766598	0.146407559	47.01364	2.40845558	33.61506	0.52092778	22.62%	77.60%	21.63%	18.42433978	40.35%	12.12%	1.20%	11.50%	22.04%	6.33%	0.70%	6.02%	0.000211348	0.001822514	82.51%	21.63%
human	F	7	rstate	0.15	1964749236	148490074.8	15.6067233	14.36669157	72.79235256	33.15681296	0.835818175	94.35	1.72436175	0.07235259	18.40166016	16.30352807	94.10%	63.61261493	189.162	3.244828734	0.046113688	42.63366	2.40653854	32.5489	0.4722675	20.61%	75.58%	19.62%	20.83048263	40.49%	12.19%	1.21%	11.57%	23.74%	7.16%	0.47%	6.77%	0.000170146	0.000628461	88.60%	19.62%
human	G	0	rstate	0.15	8821191709	1310024639	9.877443879	18.84903458	68.07229865	24.28035249	3.480191585	108.8	1.727120499	0.1004871	20.73572878	16.65415778	89.37%	54.73010552	157.914	2.823332526	0.168186932	39.41908	2.35616644	33.47846	0.56479078	24.94%	78.45%	23.97%	16.18970189	42.22%	13.24%	1.30%	12.53%	18.16%	4.00%	0.45%	3.85%	0.000271073	0.001366098	80.32%	23.97%
human	G	1	rstate	0.15	256190714.5	30785877.91	20.74517586	7.00131062	71.9178734	35.0277223	0.637936434	92.65	1.774328696	0.06970886	21.37288208	17.29632601	95.40%	64.5028037	47.709	0.808424532	0.039091085	18.05326	0.61684856	16.81326	0.1472086	25.80%	89.27%	23.86%	15.17302401	40.95%	12.47%	1.23%	11.82%	11.78%	2.26%	0.25%	2.23%	0.0001631	0.000212449	80.93%	23.86%
human	G	2	rstate	0.15	1387445582	94854018.21	18.5340748	13.55383075	71.8747428	36.66399658	0.399676548	96.9	1.745495307	0.06555963	19.13407179	17.14510408	94.31%	62.87565804	256.122	3.280472982	0.09468623	47.46276	2.72246282	36.0623	0.57849584	22.19%	77.50%	21.25%	19.75256222	40.81%	12.38%	1.22%	11.74%	23.23%	7.22%	0.78%	6.86%	0.000171509	0.001338608	89.61%	21.25%
human	G	3	rstate	0.15	8169374755	794957856.1	9.668338147	22.67648515	69.83785912	23.87087328	4.593020665	90.525	1.712803959	0.08518882	21.83483312	17.09321016	90.98%	57.38360245	136.71	2.669845734	0.128525978	39.78844	2.10503244	33.04528	0.48840694	24.28%	77.90%	23.20%	14.97401858	41.79%	12.97%	1.27%	12.29%	26.54%	7.90%	0.79%	7.47%	0.000229378	0.001887581	78.28%	23.20%
human	G	5	rstate	0.15	8640024423	999019550.3	8.511475053	22.79461282	67.94905863	21.94061284	5.016583296	95.2	1.724506524	0.09582323	18.78477749	16.38329118	90.01%	54.93433248	159.03	2.750461848	0.149960882	45.7011	2.22030582	34.24048	0.53855346	25.29%	76.66%	24.26%	14.87678778	41.79%	12.97%	1.27%	12.29%	15.48%	3.64%	0.28%	3.47%	0.000242784	0.001141088	87.22%	24.26%
human	G	6	rstate	0.15	8010797560	1239333647	10.4725226	17.62337921	68.650158	27.91810024	2.707902298	90.95	1.800941451	0.08290566	19.35436719	16.38458536	90.52%	56.16973421	166.563	2.860381476	0.109537366	45.46882	2.2719599	33.95796	0.5561929	25.48%	77.45%	24.48%	16.61649084	41.23%	12.63%	1.25%	11.97%	16.36%	3.61%	0.22%	3.44%	0.00022031	0.000805206	84.66%	24.48%
human	G	7	rstate	0.15	3729054333	349711167.2	13.29332712	19.25164218	69.05277171	27.44381668	3.80234686	103.7	1.768458455	0.07901222	21.95479182	17.16267379	91.78%	58.49476202	222.084	4.40804727	0.154786702	60.46106	3.50006104	45.26092	0.78006046	23.19%	75.96%	22.29%	19.08793097	41.51%	12.80%	1.26%	12.13%	17.14%	4.55%	0.78%	4.39%	0.000218863	0.001507673	78.17%	22.29%
human	H	1	rstate	0.15	4015062375	553225453	11.12684195	14.18122005	71.56345484	27.54155703	1.94784584	87.55	1.68223175	0.07248435	18.81427392	17.05389005	93.07%	60.59933672	178.002	2.85991794	0.094010439	41.6222	2.16496156	31.60198	0.52081702	25.04%	76.17%	24.06%	16.59522894	40.40%	12.14%	1.20%	11.52%	16.42%	3.89%	0.32%	3.71%	0.000183031	0.000774636	90.64%	24.06%
human	H	2	rstate	0.15	6978421855	1002447006	10.9289043	15.55416266	68.25751841	25.83287323	3.609743474	90.95	1.687889809	0.0938428	21.0071029	16.79532764	90.94%	56.26317471	172.701	2.795188896	0.18058114	46.91604	2.35023232	38.31552	0.61505908	27.25%	80.51%	26.17%	17.59064077	40.95%	12.47%	1.23%	11.82%	15.90%	3.48%	0.38%	3.34%	0.00024379	0.001325355	79.95%	26.17%
human	H	3	rstate	0.15	8594957329	1322623736	8.343444319	18.66211757	70.47053885	25.13550951	3.260147778	89.675	1.901544827	0.07647794	18.80401567	16.91972079	90.83%	57.00805918	141.453	2.397323106	0.088679894	29.00584	1.85083118	24.59184	0.41667804	23.44%	76.92%	22.51%	15.16783676	40.40%	12.14%	1.20%	11.52%	16.38%	3.57%	0.27%	3.42%	0.000207242	0.000676967	89.98%	22.51%
human	H	4	rstate	0.15	11174427335	1545788174	8.180752383	20.66081425	69.15672316	23.44955898	4.606772515	91.375	1.637503095	0.09488186	19.21410452	16.19529309	89.83%	55.12600076	130.014	2.228336568	0.123443641	34.57762	1.79348436	27.2009	0.42618028	24.78%	75.84%	23.76%	14.0815517	41.79%	12.97%	1.27%	12.28%	21.33%	5.60%	0.39%	5.26%	0.000235678	0.001246292	84.29%	23.76%
human	H	5	rstate	0.15	10289793233	1285906508	7.80933212	22.17103346	69.01751746	21.17571681	5.130722158	86.275	1.867398845	0.10306056	20.34243884	16.78407021	89.82%	54.06139103	163.215	2.4418899	0.12644236	36.1528	1.84367506	28.1585	0.44247054	25.01%	74.61%	24.00%	13.54597206	41.51%	12.80%	1.26%	12.13%	20.36%	5.48%	0.61%	5.23%	0.000256908	0.001432669	82.51%	24.00%
human	H	6	rstate	0.15	8702478289	936316868.6	10.22425434	20.22972069	67.16579423	24.8744924	3.709590552	90.95	1.855968593	0.08871432	20.698093	16.16369362	89.52%	54.76776563	160.704	3.230142264	0.239432444	53.35822	2.60846976	40.81962	0.66899406	26.68%	78.19%	25.65%	16.54910488	42.78%	13.59%	1.33%	12.85%	16.52%	4.32%	0.43%	4.09%	0.000261643	0.0019816	78.09%	25.65%
human	H	7	rstate	0.15	8227108078	813576819.4	9.939397562	21.79910875	69.53389102	24.33723574	4.148511505	89.25	1.841068744	0.08065244	20.44146551	16.45577456	89.90%	56.37877921	190.557	3.04184277	0.144635905	50.7959	2.59104988	35.59322	0.58930216	23.68%	74.08%	22.74%	16.16443074	41.65%	12.89%	1.27%	12.21%	17.46%	4.72%	0.34%	4.43%	0.000212977	0.001320987	80.50%	22.74%
human	I	0	rstate	0.15	1435512637	229432513.9	14.24817879	7.769119249	52.26126751	29.73492063	0.882374548	96.475	1.192206613	0.03545418	13.37798613	10.44551971	92.10%	47.82899448	133.641	1.990406358	0.021496019	22.58158	1.57221956	17.64158	0.25425168	17.03%	71.52%	16.17%	16.32220464	42.54%	20.11%	1.64%	18.55%	15.20%	6.21%	0.38%	5.81%	0.000144759	0.000262364	78.08%	16.17%
human	I	1	rstate	0.15	2586386034	374306469.3	10.87813347	13.82728337	52.50138973	27.94578987	1.683341709	97.75	1.29383528	0.04026761	14.35453074	10.66607521	90.85%	47.14895706	154.845	2.719445652	0.028741198	28.5147	2.15599066	20.20384	0.29256068	14.32%	70.96%	13.57%	14.20489965	42.88%	20.06%	1.64%	18.52%	13.55%	3.93%	0.40%	3.75%	0.000150343	0.000243451	74.30%	13.57%
human	I	2	rstate	0.15	7020430278	1280835079	8.647749011	16.20426523	56.1802891	23.64431422	2.782926871	97.75	1.330389949	0.04563267	14.65941386	11.00511126	88.30%	47.03908535	153.45	2.216107152	0.030874949	28.74642	1.7535286	18.9507	0.30943358	18.42%	65.68%	17.65%	13.25346585	43.34%	18.65%	1.58%	17.30%	28.22%	10.63%	0.65%	9.87%	0.000168781	0.000599169	75.07%	17.65%
human	I	3	rstate	0.15	3572274711	487820931.9	8.665327031	15.86072679	52.92478288	23.19731189	2.399451411	88.825	1.250976814	0.04459986	13.36415621	10.44829521	90.80%	47.03655576	130.572	1.905283818	0.038470051	27.05182	1.63714584	19.09156	0.29707536	18.98%	66.99%	18.15%	11.78778726	43.70%	20.02%	1.65%	18.50%	24.18%	7.78%	0.51%	7.25%	0.000155266	0.000528701	78.18%	18.15%
human	I	4	rstate	0.15	7020312790	1264112265	7.074354174	15.81332181	51.79204824	21.73291227	4.053379359	100.3	1.292634958	0.04514919	13.30986426	10.16842648	88.51%	45.16837701	107.694	2.00071377	0.034656377	26.67336	1.67151576	17.24456	0.2672266	16.76%	66.57%	15.99%	11.79081138	43.73%	20.88%	1.70%	19.27%	26.12%	10.32%	0.67%	9.54%	0.000165905	0.000615066	76.40%	15.99%
human	I	5	rstate	0.15	4712202151	725414383.1	9.609965918	17.07297821	51.71845954	26.09271677	2.388054633	91.8	1.307245259	0.04134435	15.1406475	10.13392463	89.02%	45.14169013	176.886	2.532419838	0.035683417	36.72466	2.03324582	26.4226	0.38704442	19.97%	71.76%	19.04%	13.62653863	43.94%	20.08%	1.67%	18.56%	20.50%	5.23%	0.23%	4.93%	0.000159133	0.000367769	66.93%	19.04%
human	I	6	rstate	0.15	5422275013	921943446.2	8.472282845	14.87640091	58.51438607	24.11431981	2.876566397	109.65	1.398373981	0.04625777	14.48457956	11.25646688	90.35%	50.10266249	116.064	1.88853858	0.030561526	20.8915	1.41142684	15.40446	0.2218247	16.54%	67.26%	15.72%	11.85553525	43.10%	17.63%	1.53%	16.40%	22.68%	8.12%	0.48%	7.57%	0.000162198	0.000439434	77.71%	15.72%
human	I	7	rstate	0.15	1491442084	226989809.7	10.72067191	8.7310763	50.97555275	23.98930988	1.405205409	102.425	1.169886522	0.03865856	13.25282535	10.2748439	92.26%	46.92062943	80.073	1.197720648	0.007400678	13.4445	1.01165202	7.77538	0.12703582	13.16%	61.07%	12.56%	11.47528375	41.75%	20.65%	1.65%	19.00%	20.18%	14.25%	0.65%	12.92%	0.000140441	0.000179097	77.53%	12.56%
human	A	0	rstate	0.3	3361064217	261509867.2	10.46368508	19.8260547	63.79948032	21.43042902	3.577486799	108.375	1.572882569	0.06109686	15.74849151	12.7135568	93.46%	55.37048329	167.958	2.528319006	0.091109425	33.06926	3.22163276	22.48746	0.81567434	25.75%	66.86%	25.32%	13.5232577	44.94%	16.03%	1.49%	13.94%	27.88%	11.66%	1.04%	10.02%	0.00017706	0.001876016	80.73%	25.32%
human	A	1	rstate	0.3	8241642458	943466616.7	7.909999593	23.46122772	59.47177603	15.1932268	8.362165287	104.55	1.549817543	0.09298517	15.99159359	12.12951865	88.70%	48.80347937	140.895	2.96448237	0.202690111	41.90334	3.80135074	33.3592	1.0383264	27.88%	77.46%	27.31%	14.59837134	40.54%	13.90%	1.31%	12.11%	15.08%	4.36%	0.56%	3.86%	0.000250821	0.001631029	75.85%	27.31%
human	A	2	rstate	0.3	10099388089	1232531773	7.663020693	22.69244505	58.28729418	17.70785477	6.875068715	104.125	1.5727512	0.10204119	15.09323244	12.14539768	88.46%	46.79787251	157.914	2.730969324	0.15038065	35.23892	3.47378506	28.03796	0.92699648	27.21%	76.78%	26.69%	14.17092074	41.62%	14.46%	1.36%	12.60%	20.99%	6.94%	0.88%	6.10%	0.000262946	0.001766067	80.47%	26.69%
human	A	3	rstate	0.3	6362957198	810006695.8	9.407621143	18.74771214	60.91234028	22.97886879	3.581294687	106.25	1.669813741	0.09638693	17.02179892	12.6430369	90.58%	50.63864805	188.883	2.9869362	0.173001267	39.58798	3.91713996	30.54962	1.04032964	27.06%	75.34%	26.56%	15.6736019	39.78%	14.26%	1.32%	12.39%	21.78%	6.98%	0.75%	6.09%	0.000231149	0.002182838	74.28%	26.56%
human	A	4	rstate	0.3	3340848214	477851694.3	10.35762241	15.69683932	64.46813502	23.7059589	2.828394737	110.075	1.503957889	0.08454767	15.68755739	12.92299445	92.82%	55.54710752	166.005	3.133428714	0.205175794	45.56476	3.82974038	34.09602	1.01067598	26.99%	81.51%	26.39%	15.04366795	42.47%	14.19%	1.35%	12.39%	12.50%	2.82%	0.37%	2.55%	0.000207938	0.001069651	82.38%	26.39%
human	A	5	rstate	0.3	10232588574	1024012885	6.299572708	26.69498744	62.42312673	18.41929536	5.409527198	113.05	1.633488489	0.07296474	14.96147708	11.72943429	88.19%	50.33783183	148.707	2.845259136	0.085568869	36.39428	3.88603188	25.07086	0.88902936	23.29%	65.67%	22.88%	12.08323556	46.49%	17.41%	1.59%	15.10%	30.47%	10.17%	0.69%	8.69%	0.000222096	0.00132583	78.40%	22.88%
human	A	6	rstate	0.3	7851822009	1116001448	9.11816128	19.5946924	60.73302653	22.03644898	4.983245734	105.825	1.564518615	0.08384597	16.94917598	12.50962258	89.51%	49.60368632	156.24	3.011045292	0.153257714	38.8266	3.79569816	30.04482	0.91898544	24.75%	77.08%	24.21%	14.73461447	43.82%	15.70%	1.46%	13.65%	22.88%	6.31%	0.69%	5.58%	0.000243453	0.001697195	73.81%	24.21%
human	A	7	rstate	0.3	894950350.5	143935238	18.44939698	6.797648969	66.00443181	35.76457997	0.263034916	97.325	1.532242822	0.05190465	15.47840523	13.12497472	94.56%	58.87084225	168.516	3.387249126	0.032776424	26.82638	4.61149044	20.62582	0.56821836	12.70%	81.63%	12.32%	18.71274976	42.95%	14.81%	1.39%	12.89%	10.54%	3.09%	0.31%	2.77%	0.000148796	0.000195953	84.80%	12.32%
human	B	0	rstate	0.3	464503033.7	83211624.86	15.23494565	4.938544644	55.68193179	27.44497	1.480685718	102	1.253573937	0.04246505	13.60422903	10.29078955	94.58%	51.28386545	17.3259	0.344979882	0.02836225	9.601	0.3850437	8.99418	0.1453903	39.09%	91.27%	37.76%	16.09009711	43.45%	19.00%	1.61%	16.24%	4.53%	0.79%	0.10%	0.75%	0.000138042	0.0000539	75.64%	37.76%
human	B	1	rstate	0.3	2848541548	434769306.7	9.32173305	14.70441626	56.89100612	22.90080331	3.186365979	89.675	1.438672092	0.04897597	13.87226303	10.53305422	92.88%	50.47817565	146.754	2.289344796	0.07692503	22.685	2.7880336	16.9123	0.49771112	18.31%	75.17%	17.85%	12.19527558	44.61%	18.62%	1.61%	15.98%	21.04%	5.64%	0.67%	5.02%	0.000158311	0.000753702	75.93%	17.85%
human	B	2	rstate	0.3	1878994084	255718563.8	11.55365782	13.66994149	55.18311173	28.88424018	1.110546609	107.95	1.371108977	0.04270459	13.94313185	10.381956	93.27%	49.93989046	147.033	2.465036424	0.022667779	21.01246	3.07378654	14.54706	0.42410028	14.17%	68.74%	13.80%	13.75976466	43.25%	19.13%	1.60%	16.33%	32.18%	11.89%	0.95%	10.48%	0.00013872	0.000514743	74.46%	13.80%
human	B	3	rstate	0.3	2752876143	502923162.5	9.319805994	8.494230354	54.4667537	21.81128829	3.304430816	111.775	1.33239572	0.0429525	14.69423925	10.23504165	93.30%	48.85907198	79.794	0.983618694	0.040732812	14.33442	1.32175738	11.43908	0.33341882	25.79%	75.12%	25.23%	13.81443121	42.81%	19.01%	1.59%	16.22%	18.36%	4.44%	0.52%	3.96%	0.000144448	0.000335224	69.65%	25.23%
human	B	4	rstate	0.3	1919704771	235412281.6	9.886379821	12.35245049	55.61566806	23.35984754	2.080261149	110.925	1.354886629	0.04237057	13.26212883	10.4485109	93.34%	50.10536798	130.572	2.208527712	0.03020829	21.2773	2.78671324	12.99168	0.4648351	17.01%	58.51%	16.68%	12.38074411	43.60%	19.20%	1.61%	16.40%	14.73%	7.92%	0.47%	6.58%	0.000139567	0.000363545	78.78%	16.68%
human	B	5	rstate	0.3	2184142855	329311916.6	10.58032238	13.23287782	55.40463872	26.73526698	0.955240263	110.925	1.467520801	0.04108252	13.41886686	10.30967881	93.14%	49.79264524	137.826	1.991747898	0.020769969	23.05666	2.65759702	15.39856	0.43943984	16.98%	71.45%	16.54%	13.07174112	43.45%	19.08%	1.60%	16.29%	27.53%	9.88%	0.80%	8.63%	0.0001398	0.000373697	76.83%	16.54%
human	B	6	rstate	0.3	591921743.7	113446783.1	12.04920666	5.988553081	55.68563569	25.04887049	2.427498118	98.6	1.443090763	0.04322648	13.74320704	10.27553857	94.49%	51.17501195	22.9338	0.330131592	0.00464933	2.4996	0.4611741	1.782	0.05009352	11.19%	70.54%	10.86%	6.234889085	43.33%	18.95%	1.59%	16.19%	2.76%	1.80%	0.13%	1.53%	0.000136293	0.0000125	74.77%	10.86%
human	C	0	rstate	0.3	5499796726	992746408.5	7.06003223	13.70103254	49.69343497	20.70479159	4.037704134	107.525	1.378468322	0.03849014	12.22576982	8.999100396	89.96%	43.69152495	129.177	2.27671605	0.029602006	18.02088	2.97994124	12.29856	0.40438506	13.89%	64.79%	13.57%	10.65016088	42.84%	21.19%	1.70%	17.94%	27.15%	9.12%	0.64%	7.83%	0.000142212	0.000451579	73.61%	13.57%
human	C	1	rstate	0.3	3225022464	628692511.2	9.925284621	7.190118902	49.8591015	25.22692144	2.093728717	97.75	1.34893366	0.03809847	12.02936275	9.184909812	92.62%	45.3655866	59.427	1.022560416	0.012601999	10.85184	1.2578004	7.4076	0.19939884	16.31%	71.19%	15.85%	12.29740894	42.05%	21.51%	1.69%	18.15%	28.47%	13.78%	1.02%	11.95%	0.000131334	0.000316001	76.35%	15.85%
human	C	2	rstate	0.3	6405745607	1164849778	5.988673789	14.89979723	49.56142109	18.80604297	4.924011809	100.725	1.294806951	0.04163228	12.58279428	9.017643908	90.13%	43.25292453	103.23	1.711689678	0.035719276	18.14874	2.1819169	13.00974	0.39906006	18.73%	69.69%	18.29%	9.997553156	41.96%	19.71%	1.63%	16.74%	14.95%	4.33%	0.36%	3.75%	0.000144366	0.000267816	71.67%	18.29%
human	C	3	rstate	0.3	2276521858	291413328.4	12.77006384	14.93137631	51.26979413	27.03421542	2.445456419	93.075	1.315906804	0.04071118	13.01543287	9.573384652	92.76%	46.64770494	144.243	2.158853148	0.052776921	31.43784	2.74280698	21.90218	0.60820242	22.71%	69.76%	22.17%	14.60766454	44.11%	20.99%	1.70%	17.82%	35.34%	12.79%	1.05%	11.24%	0.0001478	0.001334636	73.55%	22.17%
human	C	4	rstate	0.3	6293573745	1084202795	7.572482006	14.43650596	50.20920326	23.23216197	3.135061136	91.375	1.327379952	0.04434617	13.01898551	9.232940236	90.33%	44.09513123	112.716	1.85839047	0.030525413	18.81902	2.42920702	13.1248	0.42055486	17.71%	65.09%	17.31%	11.7712783	43.44%	21.53%	1.72%	18.23%	22.72%	9.34%	0.64%	7.95%	0.000146227	0.000449302	70.92%	17.31%
human	C	5	rstate	0.3	6771441202	1103564253	6.061959589	17.14294069	48.46238015	17.40378698	5.114576218	96.475	1.262890029	0.04431178	13.68824896	8.87658824	89.59%	41.99983089	117.459	2.025590724	0.036343729	22.94778	2.57196564	14.3534	0.51410184	20.36%	61.20%	19.99%	10.45724958	44.39%	22.38%	1.79%	18.94%	32.58%	10.63%	0.68%	9.03%	0.000155443	0.000583503	64.85%	19.99%
human	D	0	rstate	0.3	2841070307	160990026	17.75861359	16.62626535	68.46036113	32.31582372	1.377234719	109.225	1.909619616	0.09524542	19.36451442	15.52300989	93.83%	59.42689023	211.761	4.294273194	0.427890638	69.47234	5.37665044	60.48822	1.82753498	34.66%	85.32%	33.99%	22.54670341	40.35%	12.52%	1.22%	10.99%	12.09%	2.42%	0.28%	2.19%	0.000231387	0.001864802	80.16%	33.99%
human	D	2	rstate	0.3	12489770036	1382907522	7.509155054	24.64810563	59.91773949	17.96599985	6.496589197	104.125	1.809588825	0.14931272	17.02235085	13.43266824	88.39%	47.7068315	146.754	3.102970014	0.308618534	52.87146	3.91089972	43.60066	1.2970313	33.79%	77.01%	33.16%	13.91249436	39.82%	12.21%	1.20%	10.72%	19.79%	4.40%	0.40%	3.88%	0.000319931	0.002203821	78.91%	33.16%
human	D	4	rstate	0.3	12186491155	1529092037	8.196780162	22.89264896	62.8052963	18.91107425	6.873435783	93.925	1.829891272	0.12408392	18.2798395	14.31472531	87.87%	48.50916324	172.701	3.078229302	0.168673138	49.76018	4.0968567	40.85648	1.1792047	29.40%	77.85%	28.78%	14.28799299	41.43%	13.18%	1.28%	11.55%	25.14%	6.72%	0.62%	5.91%	0.000299922	0.002069177	78.31%	28.78%
human	D	7	rstate	0.3	20502114780	2214275365	6.691701626	28.55195769	49.70222136	12.13676747	11.96484604	87.55	1.937407415	0.25178187	16.78602416	12.02801148	82.31%	36.0971697	167.121	3.141738954	0.305189881	54.48116	3.80981506	43.77542	1.31524776	35.15%	77.99%	34.52%	12.60782196	42.78%	14.04%	1.35%	12.28%	21.23%	5.63%	0.63%	4.99%	0.000682505	0.003044742	71.65%	34.52%
human	E	0	rstate	0.3	15384921483	2045529176	7.157117222	24.186922	63.4586134	16.87417673	7.369070709	99.025	1.873964231	0.15162952	19.56710371	14.72537877	87.47%	47.92781387	146.475	3.021189318	0.208052242	44.3581	3.68596504	30.7387	1.03703402	28.65%	75.79%	28.13%	12.94880062	44.15%	14.97%	1.43%	13.07%	24.55%	7.21%	0.77%	6.33%	0.0004232	0.002885136	75.26%	28.13%
human	E	1	rstate	0.3	12659895027	1763377006	7.593214515	20.90206202	66.24063245	20.8309202	5.123805262	107.95	1.953166333	0.11193598	17.05668458	14.73606207	89.70%	52.70164166	114.948	2.48259024	0.203751459	40.03712	3.13608412	28.85624	0.85852242	27.96%	76.84%	27.38%	14.41764027	42.65%	13.95%	1.34%	12.21%	22.74%	6.17%	0.50%	5.34%	0.000283369	0.001971696	86.39%	27.38%
human	E	2	rstate	0.3	15662853336	1499986737	7.478089797	27.14237201	61.76372462	14.84673941	8.496811113	94.35	1.852787778	0.16307486	17.11761553	14.11474974	87.29%	47.64498927	130.293	3.176451432	0.239152139	54.08924	3.90828848	43.8472	1.35092968	35.18%	77.83%	34.57%	14.56678216	44.57%	15.26%	1.45%	13.32%	31.99%	10.47%	1.07%	9.10%	0.000460259	0.004236587	82.46%	34.57%
human	E	3	rstate	0.3	7667383198	1055275445	10.09436382	17.27856922	69.70844086	26.42645587	2.957538423	109.225	2.0587016	0.08825454	17.57506868	15.56579066	91.46%	56.83067897	157.356	2.84079708	0.155037805	34.49136	3.97353138	28.4415	0.93130524	23.94%	78.44%	23.44%	16.69311173	41.29%	13.09%	1.27%	11.47%	19.27%	4.75%	0.44%	4.20%	0.000212728	0.001216617	88.57%	23.44%
human	E	4	rstate	0.3	9717201896	1274475498	8.91851031	22.95255353	67.63889316	23.66018203	3.514688279	105.4	1.987954606	0.08403928	18.9399898	15.15924176	89.90%	52.69692012	187.209	3.11316624	0.11631669	40.71942	3.82326328	29.34442	1.03624674	27.58%	72.61%	27.10%	15.26903614	42.64%	13.95%	1.34%	12.21%	18.61%	5.61%	0.43%	4.86%	0.00021704	0.001167331	80.04%	27.10%
human	E	5	rstate	0.3	11096646091	1068064894	8.047596258	26.57957117	64.96102884	18.5740671	5.779594417	102	1.698082588	0.11621816	17.97792537	14.40430259	88.98%	51.13595871	163.773	3.194361774	0.208564145	50.49788	4.25441942	35.98042	1.2669394	30.28%	75.02%	29.78%	13.99469663	43.74%	14.68%	1.40%	12.83%	26.74%	7.65%	0.71%	6.66%	0.000314762	0.002664837	80.12%	29.78%
human	E	6	rstate	0.3	15526765670	1998952919	6.288742531	24.53042042	62.2344868	16.78370217	6.959477809	98.6	1.763644528	0.13926264	16.64359502	13.82520641	86.89%	46.32584398	158.193	2.928196062	0.245304038	42.35966	3.58904254	30.83422	1.0472827	29.69%	73.19%	29.18%	11.94448853	45.13%	15.66%	1.48%	13.66%	23.26%	7.03%	0.61%	6.07%	0.000403147	0.003019663	83.07%	29.18%
human	E	7	rstate	0.3	12357865783	1737956107	7.585325465	22.37594868	66.40741615	21.38566384	4.619581363	98.6	1.804077838	0.10589203	19.32354486	14.65232127	88.77%	50.82294678	165.447	2.925380394	0.336721431	38.2191	3.7316697	29.83108	1.00654236	27.47%	73.06%	26.97%	13.69267289	42.92%	14.13%	1.36%	12.36%	12.25%	3.43%	0.30%	3.00%	0.000279518	0.001899674	75.83%	26.97%
human	F	0	rstate	0.3	3773187565	443019714.3	12.08218704	17.5128973	70.76476042	32.64188023	1.272307454	103.7	1.72066197	0.0748117	17.87560299	14.78252235	93.78%	60.9962184	136.152	2.576014146	0.08183287	34.9568	3.26690034	26.53236	0.68851294	21.67%	81.22%	21.08%	18.31453191	40.52%	12.62%	1.23%	11.08%	21.16%	5.57%	0.55%	4.98%	0.000174459	0.000867631	82.70%	21.08%
human	F	1	rstate	0.3	201383699.9	28763939.07	19.01212156	4.888941221	71.72323611	33.3775066	1.161841825	100.725	1.68381354	0.06399386	17.74040601	14.68187796	96.03%	64.44462375	6.4728	0.084257064	0.003600521	0.208	0.11626342	0.1686	0.01278202	11.12%	82.43%	10.99%	14.35791539	40.27%	12.48%	1.22%	10.95%	3.52%	1.24%	0.10%	0.99%	0.000150922	0.00000578	82.76%	10.99%
human	F	2	rstate	0.3	4423204460	570450774.8	10.69568134	15.99394987	71.09766241	28.49122079	2.049916145	90.1	1.854268073	0.07664561	17.41578987	14.49755304	93.57%	60.60383559	133.641	2.27783313	0.054143045	25.82622	3.02308808	20.25248	0.64123916	21.69%	75.43%	21.21%	17.17237289	40.57%	12.65%	1.23%	11.10%	14.91%	4.38%	0.34%	3.84%	0.000163424	0.000427847	83.24%	21.21%
human	F	3	rstate	0.3	4680617367	699218205.2	11.27880415	12.99534677	71.44614383	31.08623347	1.478272508	86.275	1.628773759	0.07409296	17.1347253	14.66089836	93.26%	60.21975495	156.798	2.262282228	0.043593256	28.13944	3.04885884	21.02368	0.60451884	20.34%	77.06%	19.83%	16.23863255	40.55%	12.64%	1.23%	11.09%	22.02%	6.69%	0.58%	5.86%	0.000163003	0.000530482	85.56%	19.83%
human	F	4	rstate	0.3	3559853706	478065076.8	14.54128987	10.99998555	71.43753776	35.10697157	0.752597783	95.2	1.61571997	0.07370235	17.87832457	14.69551756	93.72%	61.102926	158.751	2.470895352	0.062027905	28.00032	3.23901362	23.68418	0.63733102	20.22%	80.79%	19.68%	19.7755098	40.21%	12.44%	1.22%	10.92%	11.26%	2.86%	0.28%	2.55%	0.000163357	0.00035298	82.20%	19.68%
human	F	5	rstate	0.3	1540920865	165017098	15.1699117	13.13711993	71.10260473	32.14871515	1.105974241	96.05	1.716146783	0.06907605	18.19568951	14.63948736	94.96%	62.36355613	169.353	2.722733208	0.047177932	31.54862	3.46731646	25.2299	0.71749486	21.22%	77.73%	20.69%	16.87344441	40.75%	12.76%	1.24%	11.19%	13.17%	2.92%	0.10%	2.57%	0.000154785	0.000247707	80.46%	20.69%
human	F	6	rstate	0.3	4362280539	498002508.4	11.47826648	16.73406946	70.83948959	26.20391036	2.352295105	99.875	1.69969655	0.08092456	18.26988259	14.58008531	92.90%	59.81850527	156.798	2.951989344	0.141078232	39.57324	3.9988073	29.49414	0.9249594	23.64%	76.62%	23.13%	17.7845459	40.51%	12.62%	1.23%	11.07%	22.80%	6.87%	0.74%	6.05%	0.000194677	0.001759413	79.80%	23.13%
human	F	7	rstate	0.3	1964749236	148490074.8	15.08080026	14.60202043	71.32775519	32.15217501	0.907441076	92.225	1.73412059	0.06326866	17.53491116	14.65785324	94.69%	62.38117852	207.018	2.995472466	0.040648676	39.66938	3.99258808	28.61106	0.84441254	21.66%	74.50%	21.15%	20.1404647	40.57%	12.65%	1.23%	11.10%	24.29%	7.79%	0.51%	6.80%	0.000156071	0.000608601	83.59%	21.15%
human	G	0	rstate	0.3	8821191709	1310024639	9.508406335	19.05811027	66.53714001	23.38643303	3.679476614	110.925	1.98646397	0.09982126	17.89698227	14.9164886	90.21%	53.52411818	160.425	3.106049292	0.179213877	38.05994	3.91094662	28.99278	0.99519956	25.94%	77.32%	25.45%	15.58627024	42.38%	13.78%	1.33%	12.06%	18.93%	4.44%	0.48%	3.95%	0.000250518	0.001350704	83.35%	25.45%
human	G	1	rstate	0.3	256190714.5	30785877.91	20.22314326	7.146780054	70.37033541	34.23313362	0.690528591	89.25	1.783870375	0.06034694	17.92483243	15.51970784	95.93%	63.18591285	49.662	0.842533056	0.038195018	17.14572	1.02969678	14.96098	0.26571638	26.82%	89.05%	25.81%	14.84400762	41.29%	13.09%	1.27%	11.47%	11.98%	2.40%	0.26%	2.23%	0.000151509	0.000204521	86.58%	25.81%
human	G	2	rstate	0.3	1387445582	94854018.21	17.95608856	13.73889375	70.37780396	35.6089314	0.431863027	95.2	1.782587325	0.0663743	19.50965245	15.38609686	94.88%	61.62093556	250.542	3.437848152	0.085184734	43.6798	4.52036162	31.88362	1.02818724	23.24%	76.50%	22.75%	19.07076687	41.15%	13.01%	1.26%	11.40%	23.84%	7.68%	0.79%	6.78%	0.000159374	0.001270167	78.86%	22.75%
human	G	3	rstate	0.3	8169374755	794957856.1	9.310481701	22.91121155	68.29029624	23.0180749	4.78147295	91.375	1.909934059	0.08873122	17.66036376	15.31832073	91.73%	56.15028203	140.616	2.797256016	0.121729052	37.4543	3.4925223	28.8847	0.86474592	25.31%	76.88%	24.76%	14.42754521	42.10%	13.60%	1.31%	11.91%	27.25%	8.53%	0.83%	7.44%	0.000213241	0.001812721	86.74%	24.76%
human	G	5	rstate	0.3	8640024423	999019550.3	8.2055296	23.02971103	66.50490402	21.14992446	5.237670257	99.025	1.916942576	0.08628546	17.83830979	14.6864393	90.82%	53.78930673	159.03	2.77238115	0.167043469	39.38276	3.69037506	29.88534	0.95070132	26.29%	75.62%	25.76%	14.32025136	41.97%	13.51%	1.31%	11.83%	16.23%	4.09%	0.31%	3.60%	0.000224551	0.001143411	82.33%	25.76%
human	G	6	rstate	0.3	8010797560	1239333647	10.07931844	17.83376046	67.08462111	26.88478191	2.883585395	93.5	1.929297773	0.08450251	18.08049199	14.67804936	91.29%	54.91812851	154.845	3.016380132	0.107073608	38.07146	3.77412392	29.5254	0.97927526	26.46%	76.30%	25.95%	15.95756586	41.29%	13.09%	1.27%	11.48%	17.29%	4.05%	0.24%	3.54%	0.000202792	0.00080135	81.18%	25.95%
human	G	7	rstate	0.3	3729054333	349711167.2	12.81043354	19.4935614	67.55042994	26.52406238	3.936754248	97.325	1.786178333	0.08586084	20.41984199	15.3822397	92.50%	57.26062894	243.846	4.423006224	0.158751665	57.08666	5.80697674	39.35568	1.37760664	24.18%	74.83%	23.72%	18.40373202	41.83%	13.43%	1.30%	11.76%	17.59%	4.82%	0.78%	4.34%	0.000203566	0.001436785	75.33%	23.72%
human	H	1	rstate	0.3	4015062375	553225453	10.7243115	14.36640426	70.03947504	26.60763941	2.081734472	84.575	1.786207058	0.07509184	17.33061216	15.29547599	93.71%	59.35617745	174.654	2.934043506	0.102587247	38.367	3.60029066	27.60544	0.92209456	26.11%	75.14%	25.61%	16.0497122	40.48%	12.60%	1.23%	11.06%	17.04%	4.27%	0.36%	3.75%	0.00016829	0.000754175	88.26%	25.61%
human	H	2	rstate	0.3	6978421855	1002447006	10.53036233	15.75153285	66.71809343	24.92766312	3.756771886	90.95	1.822231272	0.10512344	17.64805006	15.03964467	91.69%	55.02823822	162.099	2.86622109	0.193477814	41.91934	3.90951408	33.32766	1.0829249	28.25%	79.53%	27.70%	16.94963834	41.02%	12.93%	1.26%	11.33%	16.90%	3.93%	0.40%	3.46%	0.000224328	0.001324881	85.22%	27.70%
human	H	3	rstate	0.3	8594957329	1322623736	8.033012602	18.87264862	68.9720085	24.21924414	3.465399901	96.9	1.820847876	0.08354882	17.89221158	15.16909399	91.57%	55.81920176	138.105	2.305598832	0.096853471	29.56016	3.07067774	21.37874	0.73505782	24.41%	75.77%	23.94%	14.57892888	40.75%	12.76%	1.24%	11.19%	17.33%	4.02%	0.31%	3.55%	0.000193155	0.000677175	84.78%	23.94%
human	H	4	rstate	0.3	11174427335	1545788174	7.86358855	20.89161798	67.6151661	22.55433955	4.858129467	88.4	1.738943709	0.08859467	16.91412538	14.51066609	90.62%	53.91891802	130.014	2.291719896	0.111793274	30.64746	2.98082558	23.68388	0.75312048	25.79%	74.70%	25.27%	13.49425792	42.10%	13.60%	1.31%	11.91%	22.35%	6.31%	0.45%	5.43%	0.00021921	0.001241902	85.79%	25.27%
human	H	5	rstate	0.3	10289793233	1285906508	7.516253858	22.39615762	67.56001451	20.39896664	5.363713857	91.375	1.92625637	0.10092608	18.28261183	15.03641558	90.62%	52.93340958	165.447	2.343118626	0.120296627	35.0315	3.06573558	24.5358	0.78280974	26.05%	73.42%	25.53%	13.02403976	41.97%	13.51%	1.31%	11.83%	21.19%	6.05%	0.64%	5.35%	0.000240619	0.001413465	82.24%	25.53%
human	H	6	rstate	0.3	8702478289	936316868.6	9.827730423	20.48268417	65.5811078	23.92707419	3.928347513	97.75	1.769514769	0.09383304	17.52353637	14.4672319	90.34%	53.5059975	158.472	3.185069652	0.24066114	46.7998	4.33862148	35.46606	1.17705324	27.65%	77.09%	27.13%	15.89960431	43.19%	14.31%	1.37%	12.51%	17.18%	4.78%	0.46%	4.17%	0.000244559	0.001944729	82.56%	27.13%
human	H	7	rstate	0.3	8227108078	813576819.4	9.543958894	22.07095516	67.97117176	23.40943044	4.336971475	95.625	1.822754067	0.08316367	17.31598289	14.74173678	90.69%	55.1396094	186.651	3.165085404	0.156819852	41.58156	4.30069394	30.9786	1.04020832	24.66%	72.80%	24.19%	15.53075307	42.10%	13.60%	1.31%	11.91%	18.29%	5.28%	0.38%	4.55%	0.000199222	0.001307701	85.13%	24.19%
human	I	0	rstate	0.3	1435512637	229432513.9	13.81978349	7.947421522	50.88590384	28.95077685	0.952666809	95.625	1.334135306	0.03899221	12.24153783	9.371746956	93.07%	46.6459351	139.5	1.903661964	0.019844327	21.91148	2.6000214	15.57792	0.45479038	17.94%	70.49%	17.49%	15.81356964	42.80%	21.02%	1.69%	17.80%	15.83%	6.72%	0.41%	5.83%	0.00013259	0.000254305	76.56%	17.49%
human	I	1	rstate	0.3	2586386034	374306469.3	10.54352813	13.9745053	51.12294901	27.14817099	1.790986209	99.875	1.362486881	0.04088472	13.45894826	9.56779876	91.89%	45.98150512	150.66	2.89392102	0.027627025	23.90732	3.55489062	17.86066	0.52298938	15.11%	69.94%	14.71%	13.74925081	43.10%	20.93%	1.69%	17.74%	13.94%	4.20%	0.42%	3.74%	0.00013758	0.000234194	71.09%	14.71%
human	I	2	rstate	0.3	7020430278	1280835079	8.343624086	16.39204111	54.80904554	22.84815411	2.954731938	87.125	1.311735168	0.05039265	13.76808503	9.890968464	89.40%	45.93081686	142.848	2.031077466	0.027844691	25.5755	2.90092116	16.59704	0.55131616	19.40%	64.35%	19.00%	12.74329932	43.62%	19.50%	1.63%	16.64%	28.95%	11.56%	0.71%	9.86%	0.000155164	0.000577266	71.84%	19.00%
human	I	3	rstate	0.3	3572274711	487820931.9	8.349574358	16.06553658	51.53682805	22.37832495	2.61137571	98.175	1.298439706	0.03887831	12.23388379	9.372663664	91.82%	45.86548721	140.895	2.088860778	0.035602556	26.97778	2.71073888	16.7262	0.52823362	19.92%	65.69%	19.49%	11.31586053	43.97%	20.92%	1.70%	17.76%	24.99%	8.53%	0.56%	7.30%	0.000142368	0.000512723	76.61%	19.49%
human	I	4	rstate	0.3	7020312790	1264112265	6.829619885	15.97000435	50.39332023	20.99647856	4.243621734	97.325	1.211040638	0.04289482	12.77757094	9.112721436	89.65%	44.0092417	100.998	2.022344928	0.033518847	24.02026	2.77008832	15.06788	0.47513298	17.55%	65.19%	17.15%	11.33152734	44.07%	21.91%	1.76%	18.56%	26.87%	11.20%	0.72%	9.48%	0.000152678	0.000589015	71.32%	17.15%
human	I	5	rstate	0.3	4712202151	725414383.1	9.282769435	17.23412969	50.34063038	25.24708742	2.521478901	97.75	1.319282566	0.0424054	13.41642125	9.086847432	90.14%	43.99847648	160.983	2.73314502	0.03656329	33.59452	3.3700441	23.2002	0.68973196	20.95%	70.57%	20.47%	13.12497249	44.22%	20.97%	1.72%	17.80%	21.11%	5.73%	0.27%	4.97%	0.00014589	0.00035775	67.73%	20.47%
human	I	6	rstate	0.3	5422275013	921943446.2	8.187512082	15.0400086	57.179415	23.36355041	3.064135011	109.65	1.257365637	0.04591239	12.85771152	10.13705222	91.32%	49.00638097	129.735	1.636650612	0.028361418	21.93664	2.3335444	13.59336	0.39634512	17.41%	66.08%	16.98%	11.43704359	43.38%	18.41%	1.58%	15.77%	23.21%	8.72%	0.53%	7.49%	0.000148988	0.000419862	78.84%	16.98%
human	I	7	rstate	0.3	1491442084	226989809.7	10.3530316	8.921486896	49.58933601	23.2348521	1.556132437	96.9	1.239281526	0.03514755	13.20161341	9.210847256	93.24%	45.72241177	77.841	1.29604248	0.007728045	11.41262	1.66674782	6.8663	0.22691472	13.93%	59.57%	13.61%	11.04806689	42.08%	21.68%	1.71%	18.30%	20.93%	15.54%	0.72%	12.86%	0.000129069	0.000174108	69.77%	13.61%
human	A	0	tstate	0.15	3361064217	261509867.2	12.40217536	18.27135356	70.9763995	25.16993143	2.515342684	108.8	1.54484199	0.0611176	16.31228596	14.54204034	63.87%	60.77085802	175.77	2.577026826	0.094641171	36.14124	1.937494	26.6709	0.26052698	14.54%	70.58%	13.45%	15.38412571	43.02%	13.10%	16.19%	13.77%	26.55%	9.56%	10.09%	9.83%	0.000179992	0.001889522	89.15%	13.45%
human	A	1	tstate	0.15	8241642458	943466616.7	9.428094406	22.29497934	66.20295513	18.14858633	7.334087529	102.425	1.619650316	0.10824558	18.22386004	13.91440305	58.94%	53.62828305	140.616	2.879904276	0.190678734	49.6243	2.28257316	38.89298	0.36986006	17.53%	80.05%	16.20%	16.57901838	38.55%	11.31%	14.23%	11.93%	14.16%	3.56%	5.02%	3.82%	0.000253537	0.001653853	76.35%	16.20%
human	A	2	tstate	0.15	10099388089	1232531773	9.174041621	21.43703762	64.86381598	21.21571661	5.609645488	106.25	1.499641096	0.09215356	17.73192091	13.95540115	58.49%	51.43132442	165.168	2.804938812	0.141826616	40.86212	2.08763878	32.69754	0.32351034	16.73%	79.34%	15.50%	16.23221209	39.70%	11.86%	14.83%	12.49%	19.44%	5.74%	7.18%	6.04%	0.000267537	0.001792265	78.70%	15.50%
human	A	3	tstate	0.15	6362957198	810006695.8	11.16275865	17.55621434	67.77895939	26.92165692	2.698480619	104.125	1.490800307	0.09584424	16.99237545	14.51032986	60.93%	55.61741061	182.187	3.162104784	0.177220835	49.15844	2.35396952	35.9398	0.36258038	16.61%	78.35%	15.40%	17.84700532	37.83%	11.65%	14.26%	12.23%	20.22%	5.60%	7.22%	5.93%	0.000233954	0.002177044	85.39%	15.40%
human	A	4	tstate	0.15	3340848214	477851694.3	12.38219003	14.49612279	71.7065593	28.0614321	1.986206892	106.25	1.535166644	0.08503615	18.23190106	14.76598672	63.76%	60.96892629	155.682	2.881465578	0.202857015	48.492	2.30457402	39.61266	0.37774736	17.75%	83.93%	16.39%	17.09337183	40.37%	11.48%	14.80%	12.15%	11.35%	2.25%	3.64%	2.48%	0.000209409	0.001064864	80.99%	16.39%
human	A	5	tstate	0.15	10232588574	1024012885	7.624121406	25.41430915	69.64589245	22.14700568	4.197532413	107.95	1.493956227	0.07374554	17.2898805	13.4453721	59.63%	55.44258349	148.986	2.794693518	0.077004522	43.5631	2.34286466	30.12484	0.28397448	13.16%	69.96%	12.12%	13.95445392	44.55%	14.24%	17.08%	14.90%	28.88%	8.04%	8.62%	8.34%	0.000225344	0.001306272	77.76%	12.12%
human	A	6	tstate	0.15	7851822009	1116001448	10.79016007	18.52989548	67.52976394	25.86424534	4.047737348	111.775	1.493776217	0.08537269	17.34794396	14.34127178	60.02%	54.45359025	167.958	3.167398386	0.152094269	42.5352	2.28508054	35.01806	0.3266456	15.53%	79.64%	14.29%	16.73550172	41.87%	12.88%	15.79%	13.52%	21.25%	5.03%	6.97%	5.40%	0.00024747	0.001681339	82.67%	14.29%
human	A	7	tstate	0.15	894950350.5	143935238	21.12709513	6.097061118	73.27255053	40.39629938	0.126610273	95.2	1.419622055	0.0557382	18.78983683	14.97417142	65.42%	64.47330803	169.911	3.561602868	0.033889754	28.73918	2.80868778	23.76158	0.20352168	8.01%	84.18%	7.25%	20.81352322	40.96%	12.04%	15.15%	12.69%	9.99%	2.55%	3.41%	2.69%	0.000150791	0.000195386	79.69%	7.25%
human	B	0	tstate	0.15	464503033.7	83211624.86	17.51045023	4.271425209	61.61949127	31.07776774	1.086122184	102	1.247317249	0.04305114	14.89428143	11.79215107	62.06%	55.87597546	16.2099	0.345912174	0.029404091	10.87002	0.22813902	10.15428	0.0586077	28.76%	92.43%	25.69%	17.69492345	41.96%	15.96%	16.95%	16.38%	4.09%	0.62%	1.18%	0.69%	0.000143223	0.0000511	79.17%	25.69%
human	B	1	tstate	0.15	2848541548	434769306.7	10.84289455	13.90425141	62.98133728	26.30055154	2.501727335	93.925	1.324546135	0.05007576	15.32590816	12.06730938	61.13%	55.05482718	128.34	2.080040544	0.072063461	26.24774	1.68644858	19.64414	0.16895592	11.02%	77.97%	10.02%	13.66249036	43.02%	15.55%	17.10%	16.04%	19.66%	4.53%	6.53%	4.88%	0.000163489	0.000752164	78.74%	10.02%
human	B	2	tstate	0.15	1878994084	255718563.8	13.23711133	12.86768145	61.07773296	32.58890244	0.772778969	114.325	1.358216048	0.03998488	15.09665503	11.90895363	60.92%	54.41923423	132.804	2.133162918	0.02461525	25.09978	1.86548474	17.07878	0.13480078	8.04%	72.23%	7.23%	15.21054104	41.75%	16.07%	16.91%	16.46%	31.32%	10.03%	10.65%	10.30%	0.000143827	0.000519521	78.88%	7.23%
human	B	3	tstate	0.15	2752876143	502923162.5	10.82431163	7.777390355	60.27621957	24.82639477	2.688877872	110.5	1.308982547	0.04382128	14.33608238	11.74458376	60.64%	53.22803208	75.888	1.01958084	0.039687064	16.29276	0.79378678	13.2697	0.11308722	15.58%	77.88%	14.25%	15.4478552	41.24%	15.91%	16.73%	16.29%	17.14%	3.67%	5.60%	3.97%	0.000149228	0.000345817	81.92%	14.25%
human	B	4	tstate	0.15	1919704771	235412281.6	11.51473281	11.33024029	61.57702564	26.7140882	1.437546869	105.4	1.323154313	0.04384265	14.5542684	11.98764143	61.01%	54.62655763	134.757	1.998336582	0.031479124	23.9522	1.6842254	15.52016	0.13669828	8.91%	62.78%	8.12%	13.80968616	42.12%	16.14%	17.03%	16.55%	14.32%	6.76%	4.91%	6.71%	0.000144859	0.000378085	82.37%	8.12%
human	B	5	tstate	0.15	2184142855	329311916.6	12.17680249	12.56217761	61.33253974	30.32776625	0.642442754	103.7	1.259415453	0.04448062	15.09336884	11.82389328	60.87%	54.27235024	128.061	2.051000118	0.021998823	24.43534	1.61083418	18.02694	0.14455558	9.94%	74.87%	8.97%	14.48607236	41.91%	15.98%	16.92%	16.38%	26.21%	8.19%	8.92%	8.44%	0.000144639	0.00037543	78.34%	8.97%
human	B	6	tstate	0.15	591921743.7	113446783.1	13.88318422	5.485017336	61.6304267	28.23257464	1.853577067	93.925	1.318040497	0.04048015	15.86477069	11.7781118	61.98%	55.76192579	25.0542	0.33264189	0.00437274	2.92972	0.28075214	2.07486	0.01600242	6.38%	74.07%	5.70%	6.93523493	41.80%	15.89%	16.85%	16.30%	2.73%	1.60%	1.19%	1.58%	0.000141205	0.0000133	74.24%	5.70%
human	C	0	tstate	0.15	5499796726	992746408.5	8.218051026	13.03196051	55.11215686	23.77918625	3.257474654	97.325	1.260628797	0.03964252	14.33387784	10.38988283	56.48%	47.64276962	120.528	2.265415272	0.033175429	22.1642	1.80937038	14.45758	0.12373538	7.55%	68.28%	6.84%	11.91114769	41.49%	17.98%	17.51%	18.24%	25.78%	7.45%	7.45%	7.66%	0.000148585	0.000452116	72.48%	6.84%
human	C	1	tstate	0.15	3225022464	628692511.2	11.42180105	6.678870088	55.23994106	28.49396711	1.660261416	99.875	1.232227432	0.03909321	14.10715597	10.5985243	58.36%	49.401821	62.775	0.912073374	0.01294296	11.85592	0.76186262	8.65128	0.0654319	9.58%	74.62%	8.59%	13.58019393	40.72%	18.24%	17.34%	18.45%	27.62%	11.71%	10.65%	11.82%	0.000137208	0.000321081	75.13%	8.59%
human	C	2	tstate	0.15	6405745607	1164849778	7.021221537	14.17902073	54.99967753	21.74346075	4.022480133	97.325	1.276002417	0.04121866	12.83630369	10.41874486	56.46%	47.19871448	98.487	1.579148658	0.035970032	20.97492	1.31957014	15.24236	0.1295513	10.80%	72.82%	9.82%	11.27837878	40.61%	16.72%	16.92%	17.04%	14.00%	3.54%	4.29%	3.72%	0.000151007	0.000272631	81.17%	9.82%
human	C	3	tstate	0.15	2276521858	291413328.4	14.79291644	13.89400002	56.83449466	30.91467804	1.712080377	102.425	1.286271796	0.04288227	14.05873539	11.04121496	58.98%	50.855802	154.287	2.22379047	0.052754194	34.52196	1.6472201	25.61932	0.19880792	13.34%	73.08%	12.07%	16.29468955	42.75%	17.77%	17.67%	18.08%	33.81%	10.47%	11.26%	10.81%	0.000154145	0.001320189	78.54%	12.07%
human	C	4	tstate	0.15	6293573745	1084202795	8.786711503	13.67146191	55.65949868	26.61483814	2.370670458	91.375	1.345930174	0.03993875	14.01896168	10.66471125	56.79%	48.07198808	115.506	1.892646198	0.03031305	24.39824	1.46981058	15.52924	0.12994842	9.75%	68.90%	8.84%	13.15042004	42.14%	18.30%	17.78%	18.56%	21.79%	7.80%	7.03%	7.89%	0.000152988	0.000457635	76.07%	8.84%
human	C	5	tstate	0.15	6771441202	1103564253	7.154349797	16.16205633	53.8056531	20.26774699	4.083618168	85.85	1.184989361	0.04079032	13.09258543	10.28110226	55.65%	45.84212923	119.133	1.984916484	0.03462365	26.37262	1.55247432	17.13888	0.15473676	10.89%	65.08%	9.97%	11.80676788	43.02%	18.99%	18.34%	19.24%	31.29%	8.63%	9.44%	8.96%	0.000162303	0.00059283	78.53%	9.97%
human	D	0	tstate	0.15	2841070307	160990026	21.22305381	14.79682986	76.27481358	38.01600997	0.758872093	102.85	1.770281152	0.09775904	21.18845248	17.73659326	65.85%	65.40906571	229.338	4.125164508	0.424360973	78.28152	3.21693564	70.33846	0.70229318	23.43%	87.55%	21.83%	26.06051813	38.00%	9.95%	13.46%	10.63%	10.73%	1.83%	2.89%	2.03%	0.000229363	0.001770032	83.71%	21.83%
human	D	2	tstate	0.15	12489770036	1382907522	9.005317347	23.27466326	67.11564382	21.48666118	5.11840243	105.4	1.669734843	0.14341936	19.85408407	15.45132269	59.59%	52.75936742	151.776	3.075259122	0.274581346	69.58886	2.3395283	51.22644	0.4639585	21.43%	79.97%	19.83%	15.95731183	37.48%	9.70%	13.21%	10.37%	17.62%	3.24%	4.66%	3.53%	0.000316357	0.002053284	77.82%	19.83%
human	D	4	tstate	0.15	12186491155	1529092037	9.778260448	21.67675564	70.17606558	22.48495186	5.755724095	92.65	1.771469601	0.13168824	19.3898238	16.43713906	59.71%	53.55680188	162.936	3.459947022	0.181511316	60.80592	2.45740048	47.81682	0.42416892	18.75%	80.72%	17.26%	16.31408029	39.04%	10.47%	13.98%	11.15%	23.29%	5.20%	6.96%	5.58%	0.000296723	0.001999701	84.77%	17.26%
human	D	7	tstate	0.15	20502114780	2214275365	7.947691314	27.41842709	55.93454445	14.64141847	10.73907848	90.95	1.848690827	0.28363863	20.99347598	13.99250086	52.05%	40.11178319	157.635	3.172213314	0.303033977	61.89094	2.2742974	51.0787	0.47979548	22.71%	80.33%	21.10%	14.36718621	40.61%	11.29%	14.79%	11.99%	19.67%	4.49%	6.30%	4.85%	0.000678883	0.003012258	66.65%	21.10%
human	E	0	tstate	0.15	15384921483	2045529176	8.628509734	22.90687965	70.978116	20.44423119	5.873717497	92.225	1.989601123	0.16115789	20.045749	16.92503389	59.64%	53.01949879	158.193	2.775003678	0.222389654	45.16384	2.21297226	36.39322	0.36523374	17.78%	78.79%	16.50%	15.04827981	41.94%	12.04%	15.49%	12.74%	22.37%	5.53%	7.35%	5.90%	0.00042234	0.002749563	84.43%	16.50%
human	E	1	tstate	0.15	12659895027	1763377006	9.039514972	19.80819905	73.94585249	24.60757981	4.141014459	100.725	1.917957909	0.11330009	20.17915063	16.89080801	61.98%	58.11022508	119.133	2.456898444	0.193724212	43.4147	1.884196	33.96	0.30755184	17.73%	79.85%	16.32%	16.38550709	40.48%	11.22%	14.72%	11.92%	20.76%	4.73%	5.84%	5.01%	0.000283509	0.001895839	83.70%	16.32%
human	E	2	tstate	0.15	15662853336	1499986737	8.984439973	25.69716248	69.12110326	18.04550045	7.063210942	99.45	1.898061059	0.168632	21.72110424	16.23408665	59.07%	52.68812186	123.318	3.219743502	0.240079285	64.13716	2.33451468	51.75214	0.48868136	22.53%	80.70%	20.93%	16.66346014	42.61%	12.43%	15.85%	13.13%	29.89%	8.29%	10.23%	8.74%	0.000464187	0.004148053	74.74%	20.93%
human	E	3	tstate	0.15	7667383198	1055275445	12.01893166	16.21995964	77.66971805	30.97582272	2.214860356	107.95	1.784443726	0.08345349	20.40175524	17.79169408	64.05%	62.5844519	167.121	3.070416528	0.142014188	42.67848	2.39566304	33.43888	0.330419	14.93%	81.45%	13.79%	19.07911532	39.16%	10.53%	14.04%	11.22%	17.64%	3.69%	4.87%	3.95%	0.000213576	0.001174222	87.21%	13.79%
human	E	4	tstate	0.15	9717201896	1274475498	10.79485972	21.59796473	75.54706957	28.36955905	2.447100063	101.15	1.993722203	0.09119986	19.26819664	17.37211778	62.42%	58.22175058	176.886	2.85648057	0.121977377	47.53448	2.29831728	34.93044	0.3495018	16.40%	76.20%	15.21%	17.74431508	40.48%	11.22%	14.72%	11.92%	17.43%	4.45%	4.96%	4.66%	0.000217567	0.001145911	90.16%	15.21%
human	E	5	tstate	0.15	11096646091	1068064894	9.771530781	24.98666741	72.5649194	22.45658025	4.308058629	99.875	1.893175128	0.12121272	19.66998436	16.52766159	61.19%	56.45576888	166.842	3.239271	0.202386511	58.4343	2.55337428	42.84556	0.44160176	18.58%	78.37%	17.29%	16.19337804	41.54%	11.81%	15.28%	12.51%	24.74%	5.96%	7.50%	6.32%	0.000314346	0.002588871	84.02%	17.29%
human	E	6	tstate	0.15	15526765670	1998952919	7.597459536	23.2436031	69.7842504	20.17337178	5.534792325	99.025	1.739305261	0.15172337	18.47666527	15.91595725	58.79%	51.33834283	154.008	2.736609534	0.265254689	46.85998	2.15513312	36.66734	0.3593148	17.98%	76.69%	16.67%	13.86399437	43.02%	12.67%	16.08%	13.38%	21.66%	5.49%	6.74%	5.80%	0.000404338	0.002952439	86.14%	16.67%
human	E	7	tstate	0.15	12357865783	1737956107	9.094295778	21.14125361	74.16555988	25.40235454	3.434567008	106.25	1.816770075	0.11798456	20.22791696	16.80164944	61.29%	56.11650272	161.262	2.927030958	0.315118052	48.5342	2.24317226	35.41254	0.34521536	16.63%	76.48%	15.39%	15.78959526	40.61%	11.29%	14.79%	11.99%	11.35%	2.67%	3.28%	2.82%	0.000277808	0.001830195	83.06%	15.39%
human	F	0	tstate	0.15	3773187565	443019714.3	14.07165067	16.6474412	78.69922185	37.42845835	0.862781665	97.325	1.704766704	0.07628441	17.87416925	16.85028254	66.18%	66.97226839	135.594	2.362735908	0.08605531	35.60616	1.97550074	30.8273	0.25414776	14.16%	83.79%	12.86%	20.41945342	38.29%	10.09%	13.61%	10.77%	19.69%	4.46%	6.12%	4.78%	0.000174571	0.000855338	94.27%	12.86%
human	F	1	tstate	0.15	201383699.9	28763939.07	22.14530122	4.077543678	79.69832326	38.14399048	0.893001461	102.85	1.681063983	0.06436379	19.13501704	16.71565017	68.07%	70.70400505	6.7518	0.078936318	0.003860821	0.23	0.07091024	0.1962	0.00495746	7.24%	85.59%	6.99%	16.18525931	38.11%	10.01%	13.52%	10.69%	3.27%	0.96%	1.09%	1.00%	0.000151654	0.00000584	87.36%	6.99%
human	F	2	tstate	0.15	4423204460	570450774.8	12.58704905	15.03013105	79.01357713	32.96402622	1.439250526	91.375	1.807358616	0.07066665	17.55238254	16.51597277	65.95%	66.52453047	139.221	2.344401702	0.051411235	31.1472	1.82465104	23.68428	0.21773894	13.02%	78.43%	11.93%	19.41892883	38.47%	10.18%	13.69%	10.86%	14.22%	3.70%	3.82%	3.84%	0.000164583	0.000440057	94.10%	11.93%
human	F	3	tstate	0.15	4680617367	699218205.2	13.14676444	12.1744199	79.45732565	35.61186659	1.030977024	93.925	1.792321653	0.07357565	21.06290472	16.7016109	65.80%	66.14208313	143.685	2.312223012	0.047420117	29.99088	1.84264716	24.47448	0.20983702	12.51%	80.11%	11.39%	18.19674713	38.39%	10.14%	13.65%	10.82%	20.67%	5.36%	6.25%	5.61%	0.00016371	0.000520813	79.29%	11.39%
human	F	4	tstate	0.15	3559853706	478065076.8	16.93500111	10.2038751	79.39168684	40.15134755	0.513383384	105.4	1.760066159	0.07128736	19.13192752	16.7352341	66.23%	67.06396603	144.522	2.381122314	0.061978645	33.4288	1.95614472	27.35798	0.23106946	12.99%	83.43%	11.81%	22.09916867	38.06%	9.98%	13.49%	10.66%	10.50%	2.34%	3.14%	2.50%	0.000164113	0.000355868	87.47%	11.81%
human	F	5	tstate	0.15	1540920865	165017098	17.6892267	12.18428614	79.10123438	36.93536699	0.68827017	93.925	1.7489312	0.07153031	20.44237905	16.68129741	67.11%	68.50111196	180.234	2.715622002	0.048945337	35.45348	2.09306736	29.3073	0.24807302	13.03%	80.66%	11.85%	18.93836857	38.51%	10.20%	13.71%	10.88%	12.51%	2.42%	1.79%	2.50%	0.00015496	0.000247335	81.60%	11.85%
human	F	6	tstate	0.15	4362280539	498002508.4	13.66804604	15.55829958	78.80111971	30.73349612	1.675245352	101.15	1.784617608	0.08260467	18.79161632	16.61956712	65.36%	65.73763779	164.052	3.050310654	0.136266031	45.03044	2.40845558	34.48944	0.32099386	14.50%	79.62%	13.33%	20.22611007	38.41%	10.15%	13.66%	10.84%	21.23%	5.49%	7.30%	5.84%	0.000195961	0.001741847	88.44%	13.33%
human	F	7	tstate	0.15	1964749236	148490074.8	17.63710009	13.52142498	79.25443146	37.03329052	0.554926194	89.25	1.715856852	0.06700812	19.51633902	16.69236135	66.93%	68.44710193	189.162	3.156576282	0.039618628	44.3378	2.40653854	33.55918	0.28779244	13.12%	77.93%	11.96%	22.56013044	38.47%	10.18%	13.69%	10.86%	23.35%	6.41%	6.53%	6.63%	0.000157203	0.000608998	85.53%	11.96%
human	G	0	tstate	0.15	8821191709	1310024639	11.33124005	17.8700584	74.2083165	27.69125282	2.65055726	109.225	1.772440889	0.10387932	20.6160746	17.08673294	62.53%	58.98506069	155.124	2.980508814	0.170121729	44.65016	2.35616644	34.26932	0.35638168	16.28%	80.30%	15.13%	17.89121864	40.61%	11.29%	14.79%	11.99%	17.22%	3.43%	4.91%	3.72%	0.000255207	0.001301453	82.88%	15.13%
human	G	1	tstate	0.15	256190714.5	30785877.91	23.26642866	6.330527789	78.25098569	38.85536091	0.429279092	91.375	1.602321481	0.06308574	20.09982842	17.71118237	67.81%	69.3549253	49.104	0.889557426	0.037656512	18.8314	0.61684856	17.03906	0.1054675	19.27%	90.47%	17.10%	16.25212964	38.91%	10.40%	13.91%	11.08%	11.25%	1.93%	3.19%	2.11%	0.000150489	0.000199195	88.12%	17.10%
human	G	2	tstate	0.15	1387445582	94854018.21	21.00904958	12.70045307	78.1694724	41.00512696	0.238244963	102.85	1.803521722	0.06641308	20.16467362	17.55402563	66.97%	67.59107955	258.633	3.672414072	0.080752064	47.86422	2.72246282	37.07628	0.35625986	14.21%	79.68%	13.09%	21.61762347	38.77%	10.33%	13.85%	11.02%	22.22%	6.26%	8.03%	6.59%	0.000158302	0.001268246	87.05%	13.09%
human	G	3	tstate	0.15	8169374755	794957856.1	11.00899642	21.72882715	76.07716249	26.96551318	3.868599521	91.8	1.870507273	0.08209013	22.19235559	17.52013281	63.99%	61.78791423	137.268	2.73623526	0.11234147	43.95026	2.10503244	33.7847	0.30027014	15.56%	79.64%	14.26%	16.45914622	40.21%	11.08%	14.58%	11.77%	25.31%	6.82%	8.14%	7.16%	0.000216223	0.001782251	78.95%	14.26%
human	G	5	tstate	0.15	8640024423	999019550.3	9.715967515	21.77846025	73.96935144	24.84740294	4.102179292	93.5	1.685027267	0.0861002	20.96903255	16.7992863	62.93%	59.10269548	161.82	2.7687402	0.168971462	42.6167	2.22030582	35.11322	0.3307561	16.15%	78.62%	14.90%	16.29668606	39.95%	10.94%	14.45%	11.63%	14.83%	3.19%	3.61%	3.36%	0.000226122	0.001092506	80.11%	14.90%
human	G	6	tstate	0.15	8010797560	1239333647	11.99991833	16.7611392	74.91152366	31.54650996	2.04844341	92.225	1.794146648	0.08938609	19.62634081	16.80442494	63.58%	60.57546472	150.102	2.803465206	0.11738847	42.6081	2.2719599	34.91752	0.34441036	16.38%	79.64%	15.16%	18.33859753	39.55%	10.73%	14.24%	11.42%	15.66%	3.11%	3.14%	3.28%	0.000206789	0.000758349	85.62%	15.16%
human	G	7	tstate	0.15	3729054333	349711167.2	15.06140075	18.24103514	75.23873237	30.64909578	3.252601032	103.275	1.799518223	0.08139926	20.29371692	17.60030828	64.56%	62.98146328	215.667	4.72271148	0.163864087	63.47494	3.50006104	46.36774	0.48909312	15.04%	77.82%	13.97%	20.83953796	39.69%	10.80%	14.31%	11.49%	16.01%	3.98%	5.98%	4.29%	0.000204031	0.001449546	86.73%	13.97%
human	H	1	tstate	0.15	4015062375	553225453	12.68804037	13.39633311	77.73100251	30.90041342	1.495522361	90.95	1.693283598	0.07442901	20.9879345	17.45556041	65.89%	65.07358788	175.491	2.697477282	0.098128978	42.94774	2.16496156	32.44708	0.32179182	16.05%	78.21%	14.86%	18.15110428	38.78%	10.33%	13.85%	11.02%	15.51%	3.37%	3.98%	3.57%	0.000172236	0.000735446	83.17%	14.86%
human	H	2	tstate	0.15	6978421855	1002447006	12.51756094	14.60405363	74.45747841	29.20292005	2.956751044	88.825	1.947173915	0.08920464	19.37012886	17.22514316	63.89%	60.66608901	171.864	3.191449014	0.195252034	48.48436	2.35023232	39.2131	0.39596862	18.15%	82.40%	16.85%	19.51966392	38.78%	10.33%	13.85%	11.02%	15.12%	2.99%	3.76%	3.21%	0.000223569	0.001256437	88.93%	16.85%
human	H	3	tstate	0.15	8594957329	1322623736	9.625853112	17.747139	76.7113952	28.59863326	2.568565586	93.5	1.814686172	0.08064279	22.00208	17.33166843	64.04%	61.3613468	146.196	2.312497062	0.096776513	31.4774	1.85083118	25.25842	0.25361542	14.81%	79.01%	13.70%	16.71756283	38.52%	10.20%	13.72%	10.89%	15.91%	3.19%	3.59%	3.39%	0.000192686	0.000661392	78.77%	13.70%
human	H	4	tstate	0.15	11174427335	1545788174	9.330427537	19.76212264	75.30085181	26.49434245	3.779338281	83.725	1.834727413	0.08574441	19.32780803	16.59698882	63.01%	59.32729309	131.967	2.340318096	0.116912736	34.13508	1.79348436	27.95268	0.25644354	15.55%	77.93%	14.30%	15.45016382	40.21%	11.08%	14.58%	11.77%	20.49%	4.87%	5.17%	5.09%	0.000222183	0.001188341	85.87%	14.30%
human	H	5	tstate	0.15	10289793233	1285906508	8.924778978	21.24415343	75.24779792	24.06173193	4.212750461	96.05	1.670029753	0.10292678	20.21966976	17.21138936	62.86%	58.26093975	170.748	2.377011042	0.131068849	38.04258	1.84367506	28.86584	0.2686309	15.81%	76.48%	14.57%	14.86712053	39.81%	10.87%	14.38%	11.56%	19.72%	4.83%	6.23%	5.13%	0.000240878	0.001386003	85.12%	14.57%
human	H	6	tstate	0.15	8702478289	936316868.6	11.83667053	19.11156478	73.16563409	28.51281204	2.859071912	94.775	1.783152633	0.09980744	19.26892937	16.58091313	62.52%	58.99596569	164.331	3.337796412	0.235567212	49.55144	2.60846976	41.88172	0.41485192	17.17%	80.23%	15.90%	18.48272577	41.27%	11.66%	15.13%	12.36%	15.72%	3.72%	4.51%	3.93%	0.00024742	0.001877834	86.05%	15.90%
human	H	7	tstate	0.15	8227108078	813576819.4	11.33559254	20.81914945	75.70858703	27.40583566	3.526502303	83.725	1.67735233	0.08395799	18.66223679	16.86703704	63.14%	60.66688169	175.491	3.43571004	0.157948152	46.1125	2.59104988	36.67998	0.35566406	14.87%	76.34%	13.73%	17.64920884	39.82%	10.87%	14.38%	11.56%	16.64%	4.07%	4.34%	4.24%	0.000198446	0.00124952	90.38%	13.73%
human	I	0	tstate	0.15	1435512637	229432513.9	15.93314272	7.173582235	56.3866286	32.75577287	0.647180724	94.35	1.213242888	0.04119553	14.1617112	10.80354018	59.12%	50.82748511	132.525	1.997032626	0.019800713	25.10322	1.57221956	18.23218	0.14658628	10.32%	73.92%	9.32%	17.58125213	41.40%	17.78%	17.38%	18.04%	15.16%	5.66%	4.61%	5.70%	0.000138198	0.000255324	76.29%	9.32%
human	I	1	tstate	0.15	2586386034	374306469.3	12.18813106	13.21856791	56.64520507	30.85605343	1.333517086	96.05	1.239283824	0.04194733	14.28413771	11.03065855	58.34%	50.11659873	143.964	2.527837722	0.028336729	27.47782	2.15599066	20.80494	0.16820846	8.65%	73.07%	7.80%	15.32885417	41.72%	17.71%	17.45%	18.00%	13.35%	3.58%	3.98%	3.72%	0.000143416	0.000238675	77.22%	7.80%
human	I	2	tstate	0.15	7020430278	1280835079	9.743097746	15.44574937	60.68494859	26.35066101	2.203250144	85.425	1.301443958	0.04883028	15.46230416	11.35714934	57.67%	50.11932004	153.171	2.227109868	0.029941979	28.98118	1.7535286	19.62308	0.16757018	10.50%	68.02%	9.56%	14.34129153	42.19%	16.43%	17.13%	16.82%	28.05%	9.63%	8.55%	9.77%	0.000161192	0.000585603	73.45%	9.56%
human	I	3	tstate	0.15	3572274711	487820931.9	9.787500833	15.12621689	57.14239068	25.87552761	1.79335449	89.25	1.229991095	0.04283805	13.24982464	10.80479312	58.38%	50.03691591	126.945	1.986759666	0.038501976	29.4039	1.63714584	19.75718	0.16422458	11.05%	69.32%	10.03%	12.75106184	42.62%	17.74%	17.69%	18.05%	24.01%	7.11%	6.68%	7.27%	0.000148721	0.00052489	81.55%	10.03%
human	I	4	tstate	0.15	7020312790	1264112265	7.960482992	15.19659998	55.89918209	24.17369727	3.398873722	93.075	1.298329019	0.0401322	13.73338018	10.52366827	56.38%	48.02264206	107.973	2.101734864	0.031891634	26.37574	1.67151576	17.8569	0.1479699	9.77%	68.93%	8.85%	12.72521296	42.77%	18.63%	18.08%	18.90%	25.87%	9.31%	8.22%	9.41%	0.000159706	0.000600361	76.63%	8.85%
human	I	5	tstate	0.15	4712202151	725414383.1	10.8139858	16.37510487	55.87703858	29.05867119	1.817587758	87.975	1.264497097	0.04498031	14.6380885	10.49037179	56.83%	48.04602417	150.66	2.695462884	0.036644654	37.79498	2.03324582	27.2431	0.22295244	12.09%	73.98%	10.97%	14.78127965	42.83%	17.76%	17.82%	18.08%	20.36%	4.68%	4.61%	4.85%	0.000152234	0.000357652	71.66%	10.97%
human	I	6	tstate	0.15	5422275013	921943446.2	9.531081773	14.22766154	63.2639289	26.72098212	2.273891136	110.5	1.275277781	0.04694835	14.36253369	11.59970583	59.99%	53.4349152	134.199	1.756022094	0.028502129	24.1705	1.41142684	15.90094	0.12220156	9.63%	69.42%	8.66%	12.77768899	41.83%	15.42%	16.73%	15.87%	22.13%	7.18%	6.65%	7.31%	0.000154117	0.000419397	80.76%	8.66%
human	I	7	tstate	0.15	1491442084	226989809.7	12.00640612	8.089792966	54.95354788	26.43180266	0.958533418	96.05	1.207195318	0.03698156	14.27538616	10.63462483	58.74%	49.79506688	86.769	1.299005874	0.007824354	12.09198	1.01165202	8.09516	0.06470676	7.11%	63.58%	6.40%	12.28840261	40.65%	18.32%	17.38%	18.52%	20.23%	13.27%	7.36%	12.99%	0.000134311	0.000178713	74.50%	6.40%
human	A	0	tstate	0.3	3361064217	261509867.2	13.48785679	17.41129725	74.69236366	27.0986025	2.076044482	106.675	1.612455278	0.06386139	15.43027647	13.21509124	64.05%	63.30134134	167.121	2.517472368	0.092611418	36.13666	3.2125913	23.9312	0.46656742	15.11%	71.74%	14.52%	16.0777772	41.49%	11.76%	15.17%	12.70%	25.92%	8.92%	9.71%	9.27%	0.0001664	0.001802041	85.64%	14.52%
human	A	1	tstate	0.3	8241642458	943466616.7	10.25001813	21.66923138	69.75198517	19.73877308	6.845515714	107.95	1.621910782	0.10650904	16.14311369	12.64730007	59.26%	55.90526598	130.293	2.699484894	0.215142527	42.65764	3.79330638	34.5249	0.6601665	18.11%	80.79%	17.40%	17.31490531	37.26%	10.23%	13.39%	11.09%	13.75%	3.35%	4.80%	3.71%	0.000237001	0.00161785	78.34%	17.40%
human	A	2	tstate	0.3	10099388089	1232531773	10.02124658	20.73811632	68.31564943	23.02852665	5.036579977	105.825	1.555943628	0.10306339	16.15147191	12.69715756	58.84%	53.59752342	156.519	2.93938461	0.163048834	36.41682	3.46566226	29.04442	0.57810336	17.34%	80.14%	16.68%	17.04322669	38.44%	10.75%	13.98%	11.63%	18.91%	5.49%	6.90%	5.89%	0.000250379	0.001760474	78.61%	16.68%
human	A	3	tstate	0.3	6362957198	810006695.8	12.10238383	16.91894061	71.32691901	28.9374229	2.306914719	104.55	1.746683756	0.09457485	16.91506747	13.19984661	61.21%	57.92058124	189.72	3.034040958	0.180236287	41.78682	3.90750062	31.9088	0.64770922	17.22%	79.25%	16.58%	18.67517856	36.49%	10.53%	13.40%	11.33%	19.48%	5.22%	6.88%	5.67%	0.000217999	0.002100123	78.04%	16.58%
human	A	4	tstate	0.3	3340848214	477851694.3	13.49463825	13.88180062	75.5444754	30.31820836	1.609528621	110.5	1.676081153	0.08005872	16.30536466	13.42383422	63.97%	63.58211171	168.795	2.948225202	0.203070453	42.51426	3.82297602	35.13392	0.67291212	18.32%	84.54%	17.60%	17.91832651	38.78%	10.26%	13.80%	11.20%	10.56%	2.03%	3.34%	2.33%	0.000193921	0.001012457	82.33%	17.60%
human	A	5	tstate	0.3	10232588574	1024012885	8.336456825	24.733443	73.32321706	23.96966872	3.664416878	116.45	1.524904925	0.08081405	14.72607978	12.21568603	59.97%	57.76486914	145.917	2.860040088	0.085084223	37.27296	3.87819106	26.96614	0.5080831	13.66%	71.08%	13.10%	14.59635828	43.26%	12.99%	16.16%	13.90%	28.58%	7.59%	8.55%	8.00%	0.000210935	0.001269005	82.95%	13.10%
human	A	6	tstate	0.3	7851822009	1116001448	11.68090834	17.98799606	71.19677543	27.83014192	3.640275126	108.8	1.487624088	0.09372805	17.23269569	13.04634718	60.35%	56.80282518	177.444	3.156904098	0.142967644	36.09814	3.78739226	31.13038	0.58352642	16.06%	80.44%	15.41%	17.49992966	40.56%	11.71%	14.90%	12.60%	20.61%	4.71%	6.65%	5.20%	0.00023169	0.00163546	75.71%	15.41%
human	A	7	tstate	0.3	894950350.5	143935238	22.6071663	5.719823314	77.10249227	42.89642031	0.078581122	93.925	1.546872656	0.06173825	15.97279315	13.59571855	65.55%	67.16659356	164.61	3.328549182	0.036028417	26.57318	4.60454234	21.32566	0.3667983	8.38%	85.28%	7.97%	21.84799483	39.35%	10.75%	14.13%	11.66%	9.92%	2.36%	3.28%	2.55%	0.000138797	0.000188739	85.12%	7.97%
human	B	0	tstate	0.3	464503033.7	83211624.86	18.91699002	3.902714629	64.56726337	33.27911842	0.928843639	100.725	1.300010006	0.04288282	12.90994167	10.7504631	62.15%	57.87237816	17.3259	0.34922322	0.033665661	10.14966	0.38440598	9.12938	0.10592158	29.18%	92.89%	27.55%	18.34253647	40.64%	14.55%	16.01%	15.11%	3.94%	0.56%	1.10%	0.66%	0.000132183	0.0000495	83.27%	27.55%
human	B	1	tstate	0.3	2848541548	434769306.7	11.68871157	13.44151113	66.0547262	28.09555077	2.121914485	92.65	1.365342912	0.05244945	13.75677051	10.9980948	61.29%	57.08664814	138.942	2.180126736	0.079622001	22.60998	2.78260946	17.61768	0.30394	11.46%	78.94%	10.92%	14.24927196	41.72%	14.16%	16.15%	14.83%	19.24%	4.23%	6.25%	4.72%	0.000151317	0.000732223	79.95%	10.92%
human	B	2	tstate	0.3	1878994084	255718563.8	14.15918599	12.43829481	63.97551766	34.52264745	0.619318052	110.925	1.333269726	0.04589517	12.8890477	10.85456497	61.05%	56.33655559	140.337	2.130260598	0.026517123	20.86344	3.07115094	15.35938	0.24241048	8.34%	73.31%	7.89%	15.71007603	40.48%	14.69%	16.00%	15.22%	31.30%	9.75%	10.62%	10.11%	0.000133019	0.00051805	84.22%	7.89%
human	B	3	tstate	0.3	2752876143	502923162.5	11.72608197	7.349664825	63.08381757	26.58011124	2.346929463	102	1.32992537	0.04429248	13.52043748	10.70806615	60.76%	55.05655516	79.794	1.10237004	0.044510241	14.22672	1.31861068	11.90754	0.20385786	16.18%	78.87%	15.46%	16.13769016	40.08%	14.60%	15.88%	15.13%	16.60%	3.36%	5.29%	3.79%	0.000138599	0.000332089	79.20%	15.46%
human	B	4	tstate	0.3	1919704771	235412281.6	12.45276096	10.74888008	64.51165137	28.50597175	1.154878921	110.5	1.435083765	0.04516513	13.21342277	10.92533546	61.14%	56.57009289	136.71	2.106117054	0.034390959	21.378	2.78017124	14.079	0.24638382	9.30%	64.16%	8.86%	14.31277069	40.82%	14.73%	16.10%	15.28%	14.48%	6.62%	5.00%	6.51%	0.000133825	0.000376513	82.68%	8.86%
human	B	5	tstate	0.3	2184142855	329311916.6	13.11571976	12.19032459	64.23975947	32.33103641	0.494782425	107.1	1.425124999	0.04755703	14.11275138	10.77723161	61.00%	56.1884559	124.434	2.00747628	0.023647245	21.16416	2.6525154	16.2289	0.26068402	10.36%	76.01%	9.83%	15.07285258	40.70%	14.63%	16.03%	15.18%	26.06%	7.74%	8.77%	8.08%	0.000134057	0.000365106	76.37%	9.83%
human	B	6	tstate	0.3	591921743.7	113446783.1	14.94653521	5.206248428	64.56989492	30.00702437	1.584973633	90.1	1.363581878	0.04455718	13.61651101	10.73456821	62.07%	57.74361225	24.3009	0.338917374	0.004324941	2.49268	0.46051284	1.884	0.02883352	6.63%	75.54%	6.26%	7.15296083	40.55%	14.53%	15.94%	15.08%	2.72%	1.52%	1.17%	1.49%	0.000130666	0.0000128	78.83%	6.26%
human	C	0	tstate	0.3	5499796726	992746408.5	8.854083429	12.63933924	57.56247742	25.35455932	2.879268626	96.05	1.251430286	0.04320862	12.39551305	9.4798392	56.69%	49.13185053	123.318	2.380320522	0.030594627	18.47234	2.97840772	13.01478	0.22256568	7.86%	69.38%	7.47%	12.35177759	40.39%	16.64%	16.68%	16.96%	25.55%	7.22%	7.42%	7.47%	0.000138161	0.000447406	76.48%	7.47%
human	C	1	tstate	0.3	3225022464	628692511.2	12.28060298	6.382076088	57.64182211	30.29702708	1.428173607	105.825	1.219654308	0.04001556	11.76235965	9.66903314	58.47%	50.89941043	61.938	0.963231462	0.013281569	10.77912	1.25531484	7.80564	0.1177238	9.92%	75.67%	9.38%	14.06164882	39.63%	16.91%	16.52%	17.15%	27.45%	11.12%	10.50%	11.23%	0.00012747	0.00031035	82.20%	9.38%
human	C	2	tstate	0.3	6405745607	1164849778	7.629742129	13.75793281	57.46128788	23.33467655	3.574580762	98.175	1.29347526	0.04480017	12.13511088	9.506131908	56.69%	48.69084562	106.857	1.77843312	0.039861096	19.4857	2.1779771	13.67432	0.23265874	11.21%	73.82%	10.68%	11.74791222	39.55%	15.44%	16.10%	15.85%	13.61%	3.30%	4.13%	3.54%	0.00014055	0.000262142	78.34%	10.68%
human	C	3	tstate	0.3	2276521858	291413328.4	15.88862108	13.34416972	59.38115394	32.92167855	1.438359661	93.075	1.215329472	0.04432679	13.96613202	10.06657356	59.11%	52.47943084	146.754	2.143733418	0.054978182	30.35042	2.7359016	23.07468	0.35831238	13.78%	74.12%	13.10%	16.88641731	41.64%	16.42%	16.82%	16.82%	33.28%	9.93%	11.02%	10.36%	0.000143419	0.001281833	72.08%	13.10%
human	C	4	tstate	0.3	6293573745	1084202795	9.479361033	13.25593211	58.1277187	28.40494053	1.978585873	92.225	1.186111934	0.04643076	12.31625112	9.725837316	56.99%	49.57797482	117.459	1.823744286	0.031915625	19.07144	2.4243247	13.98574	0.23378586	10.14%	69.99%	9.64%	13.62255888	41.07%	16.95%	16.96%	17.27%	21.71%	7.45%	6.99%	7.55%	0.000142402	0.000445534	78.97%	9.64%
human	C	5	tstate	0.3	6771441202	1103564253	7.775558558	15.61373024	56.17611894	21.74942996	3.614838169	85.85	1.321493625	0.04350397	12.37946273	9.377377256	55.88%	47.24474369	117.738	1.996043436	0.035120862	22.65672	2.56647184	15.38732	0.27799128	11.33%	66.21%	10.83%	12.26161568	42.05%	17.67%	17.56%	17.98%	31.24%	8.35%	9.44%	8.78%	0.000151727	0.000589162	75.75%	10.83%
human	D	0	tstate	0.3	2841070307	160990026	23.06723083	13.87589648	80.29293457	40.99208791	0.490076295	112.625	1.843116262	0.10871542	18.74971738	16.06696666	65.98%	68.21819938	227.943	4.308001272	0.427006058	70.86276	5.3635067	62.21388	1.2494421	24.14%	88.18%	23.30%	27.42286816	36.44%	8.88%	12.54%	9.82%	9.93%	1.65%	2.65%	1.90%	0.000213496	0.001675394	85.69%	23.30%
human	D	2	tstate	0.3	12489770036	1382907522	9.814406902	22.56497636	70.83657893	23.31478821	4.518481976	96.05	1.814845883	0.14358421	16.36316167	14.01469534	59.94%	55.10026275	142.29	3.315768012	0.290106613	53.14682	3.90273474	45.5994	0.82676534	22.03%	80.89%	21.18%	16.69119608	36.08%	8.73%	12.38%	9.66%	17.00%	3.02%	4.46%	3.40%	0.000297604	0.002006906	85.65%	21.18%
human	D	4	tstate	0.3	12186491155	1529092037	10.63645834	21.02798445	73.96140293	24.37942174	5.162146895	95.625	1.903773121	0.14298544	16.55830628	14.90235734	60.04%	55.88913919	172.422	3.293521938	0.174733785	50.38792	4.08849648	42.54732	0.75800644	19.33%	81.49%	18.54%	17.07493579	37.63%	9.42%	13.11%	10.38%	22.56%	4.85%	6.68%	5.35%	0.000278266	0.00194012	90.00%	18.54%
human	D	7	tstate	0.3	20502114780	2214275365	8.616494655	26.83747324	59.06511891	15.97718436	10.20372956	92.65	1.779799468	0.26993838	17.39809328	12.69767143	52.54%	41.87642586	156.24	3.075667848	0.31348535	57.40436	3.80207886	45.26826	0.85254218	23.27%	81.03%	22.42%	15.01010948	39.44%	10.30%	14.01%	11.28%	18.92%	4.18%	5.99%	4.65%	0.000646628	0.002932495	72.98%	22.42%
human	E	0	tstate	0.3	15384921483	2045529176	9.387162971	22.23933425	74.85936636	22.23284561	5.195421107	98.6	1.859964432	0.15133704	18.45896868	15.33271844	60.00%	55.37335256	149.265	2.727098694	0.247926963	40.60378	3.67839228	32.10884	0.65014372	18.35%	79.48%	17.67%	15.80007078	40.41%	10.80%	14.51%	11.78%	22.16%	5.30%	7.22%	5.81%	0.000393695	0.002739424	83.06%	17.67%
human	E	1	tstate	0.3	12659895027	1763377006	9.799704757	19.25057928	77.91929824	26.50241528	3.724280009	96.05	1.802762616	0.12940664	17.27750653	15.28832947	62.27%	60.62917405	115.506	2.569843062	0.189016317	40.06124	3.12971636	30.16944	0.54825654	18.26%	80.70%	17.52%	17.05632767	38.83%	10.00%	13.71%	10.97%	20.03%	4.36%	5.60%	4.74%	0.000262752	0.001817013	88.49%	17.52%
human	E	2	tstate	0.3	15662853336	1499986737	9.767511913	24.96951939	72.90834311	19.65377798	6.393098755	95.2	1.907845177	0.17553596	18.37383855	14.71026736	59.44%	54.99968389	138.942	2.938873572	0.24122305	57.1252	3.89976876	45.7235	0.86920822	23.13%	81.41%	22.29%	17.333365	41.15%	11.19%	14.89%	12.18%	29.14%	7.72%	9.84%	8.32%	0.000434345	0.004002941	80.06%	22.29%
human	E	3	tstate	0.3	7667383198	1055275445	13.04915247	15.65381891	81.75044617	33.29093364	1.875163465	102	1.990033913	0.09439382	18.26768757	16.09133396	64.28%	65.27039468	155.124	3.069505116	0.141960601	35.39916	3.96508294	29.68926	0.59062664	15.50%	82.36%	14.90%	19.98543197	37.51%	9.37%	13.06%	10.32%	16.98%	3.43%	4.68%	3.78%	0.00019753	0.00113622	88.09%	14.90%
human	E	4	tstate	0.3	9717201896	1274475498	11.73945683	20.93027968	79.5867493	30.59681737	2.055191255	103.7	1.980528236	0.09880659	17.22519708	15.70471157	62.71%	60.75518991	185.814	2.711076426	0.117373781	42.10192	3.813118	31.01646	0.62445368	17.01%	77.26%	16.38%	18.5978901	38.95%	10.06%	13.77%	11.03%	16.99%	4.20%	4.87%	4.47%	0.000202372	0.001113433	91.17%	16.38%
human	E	5	tstate	0.3	11096646091	1068064894	10.62741954	24.22091287	76.47232689	24.28858451	3.693854254	93.5	1.796824201	0.12538174	17.70971691	14.96744678	61.50%	58.89823859	149.265	3.297491226	0.201203497	44.80678	4.24490576	37.8469	0.78460662	19.16%	79.24%	18.48%	16.88879913	40.05%	10.61%	14.32%	11.59%	23.99%	5.54%	7.21%	6.02%	0.000293441	0.002498077	84.52%	18.48%
human	E	6	tstate	0.3	15526765670	1998952919	8.271972272	22.58495128	73.64330034	21.82852159	4.91258541	94.35	1.822040921	0.15122202	17.26783828	14.42383576	59.19%	53.62202284	152.613	2.650592286	0.254787237	40.3881	3.58116138	32.52702	0.63993022	18.56%	77.57%	17.87%	14.49905271	41.52%	11.39%	15.08%	12.38%	21.05%	5.06%	6.46%	5.48%	0.000377211	0.002827936	83.53%	17.87%
human	E	7	tstate	0.3	12357865783	1737956107	9.898008146	20.49522516	78.20316017	27.40034111	2.913919255	89.25	1.911861698	0.11267964	18.78409868	15.21062816	61.61%	58.59957048	164.889	2.940423912	0.367119715	40.85996	3.72365458	31.47108	0.61625574	17.21%	77.48%	16.55%	16.56312786	38.96%	10.06%	13.77%	11.03%	11.04%	2.48%	3.17%	2.69%	0.000257473	0.001772936	80.98%	16.55%
human	F	0	tstate	0.3	3773187565	443019714.3	15.17792627	16.16739804	82.82473058	39.96176843	0.678170694	104.55	1.766491367	0.08232776	17.4966949	15.24934559	66.34%	69.82426994	127.782	2.307601746	0.090277379	30.78598	3.26096806	27.44812	0.4561383	14.68%	84.59%	13.99%	21.30926181	36.64%	8.97%	12.64%	9.92%	18.97%	4.13%	5.82%	4.56%	0.000161207	0.000823656	87.16%	13.99%
human	F	1	tstate	0.3	201383699.9	28763939.07	23.9613324	3.704173544	83.85044766	40.82350996	0.740590878	105.4	1.801083544	0.06978162	18.55815712	15.12944082	68.15%	73.70535937	6.6681	0.077948694	0.003898932	0.2	0.11609216	0.174	0.0087589	7.68%	86.77%	7.54%	16.98617513	36.36%	8.85%	12.51%	9.79%	3.09%	0.83%	1.01%	0.90%	0.000139278	0.00000536	81.52%	7.54%
human	F	2	tstate	0.3	4423204460	570450774.8	13.64559358	14.53591891	83.15756361	35.31999741	1.170040701	93.075	1.638381314	0.07693809	16.58302251	14.95070179	66.12%	69.36664908	150.102	2.353736106	0.059837528	27.59856	3.01622666	21.21568	0.39015882	13.52%	79.66%	12.94%	20.32343326	36.81%	9.05%	12.72%	10.00%	13.88%	3.50%	3.78%	3.67%	0.000151869	0.000425978	90.16%	12.94%
human	F	3	tstate	0.3	4680617367	699218205.2	14.21118188	11.6990552	83.59106801	38.04086892	0.801738701	99.45	1.687975984	0.0758356	16.67391934	15.11859892	65.96%	68.94594396	142.29	2.375434602	0.047573522	26.40374	3.0422894	21.93776	0.37745552	13.01%	81.16%	12.41%	19.02648055	36.57%	8.94%	12.60%	9.88%	20.21%	5.04%	6.11%	5.38%	0.0001499	0.000506469	90.67%	12.41%
human	F	4	tstate	0.3	3559853706	478065076.8	18.29550158	9.742224756	83.53597247	42.90396259	0.408576128	103.275	1.793429289	0.07890566	17.38736558	15.14724526	66.38%	69.91834428	157.077	2.478574494	0.068434437	29.21622	3.23239564	24.52204	0.4157468	13.50%	84.41%	12.86%	23.10053292	36.31%	8.83%	12.49%	9.77%	10.02%	2.16%	2.97%	2.37%	0.000150834	0.000340926	87.12%	12.86%
human	F	5	tstate	0.3	1540920865	165017098	19.10704562	11.64938641	83.26266879	39.47471036	0.515264297	95.625	1.688134929	0.06739029	17.40852916	15.09904989	67.24%	71.43812227	170.748	2.659559202	0.055229421	32.4965	3.45977322	26.32708	0.44620004	13.53%	81.76%	12.90%	19.80351363	36.73%	9.01%	12.68%	9.96%	12.48%	2.49%	2.08%	2.57%	0.000142156	0.000258786	86.73%	12.90%
human	F	6	tstate	0.3	4362280539	498002508.4	14.83915373	14.95430454	82.95600038	33.09414524	1.401898677	101.575	1.674929855	0.08851413	16.67917534	15.04607432	65.55%	68.56297305	166.842	2.905537608	0.13947531	38.88914	3.989659	30.73	0.57563294	15.05%	80.57%	14.43%	21.14887421	36.59%	8.95%	12.61%	9.90%	20.77%	5.14%	7.01%	5.62%	0.000179523	0.001690136	90.21%	14.43%
human	F	7	tstate	0.3	1964749236	148490074.8	19.07310422	12.94913003	83.38015511	39.66427617	0.427567765	96.475	1.728742121	0.06985391	16.27033944	15.10890846	67.05%	71.34727815	186.093	2.881934334	0.050051888	37.84152	3.98231254	30.14206	0.5188462	13.66%	79.19%	13.03%	23.52130368	36.75%	9.03%	12.69%	9.97%	22.96%	6.11%	6.51%	6.39%	0.000144647	0.000595313	92.86%	13.03%
human	G	0	tstate	0.3	8821191709	1310024639	12.33417084	17.23435267	78.19610263	29.95481404	2.212173762	108.375	1.831677584	0.10264212	18.49550695	15.47010093	62.82%	61.5662795	154.566	2.873006568	0.168010017	38.1557	3.9039608	30.26432	0.63566882	16.90%	81.09%	16.28%	18.80081568	39.07%	10.12%	13.83%	11.09%	16.49%	3.18%	4.68%	3.57%	0.000237751	0.00126469	83.64%	16.28%
human	G	1	tstate	0.3	256190714.5	30785877.91	25.18588621	5.852675958	82.62904031	41.72461037	0.245064998	93.075	1.79576827	0.06350935	17.2713592	16.03578907	67.96%	72.53853466	49.662	0.857287908	0.04018538	17.22922	1.02767754	15.31468	0.19107664	19.76%	91.21%	18.59%	16.94662919	37.03%	9.15%	12.83%	10.10%	10.77%	1.74%	2.99%	1.99%	0.000137642	0.000190373	92.85%	18.59%
human	G	2	tstate	0.3	1387445582	94854018.21	22.74448347	12.11808431	82.4524152	43.96795781	0.17707379	106.25	1.891912377	0.06987111	17.788871	15.88749807	67.13%	70.62297159	229.059	3.336767028	0.093809381	44.6567	4.50805094	33.3326	0.64167404	14.84%	80.82%	14.23%	22.70378205	36.92%	9.10%	12.77%	10.04%	21.66%	5.77%	7.62%	6.24%	0.000144892	0.001211833	89.31%	14.23%
human	G	3	tstate	0.3	8169374755	794957856.1	11.96808072	21.06552226	80.13856515	29.05711836	3.408294016	96.05	1.718570407	0.09453106	17.15065825	15.8558193	64.24%	64.47423176	143.127	2.613475998	0.134093948	38.35076	3.4853563	30.08056	0.53809998	16.13%	80.50%	15.44%	17.2600082	38.35%	9.77%	13.47%	10.73%	24.87%	6.38%	7.90%	6.85%	0.000198294	0.001725944	92.45%	15.44%
human	G	5	tstate	0.3	8640024423	999019550.3	10.56529019	21.11125341	78.01171522	26.80952976	3.648364081	93.075	1.733411274	0.09813178	17.64542364	15.2104759	63.21%	61.71847435	164.331	2.757823614	0.168837693	39.75104	3.68297942	31.2644	0.59090872	16.71%	79.54%	16.04%	17.045596	38.47%	9.82%	13.53%	10.79%	14.30%	3.05%	3.57%	3.27%	0.000211269	0.001079529	86.20%	16.04%
human	G	6	tstate	0.3	8010797560	1239333647	12.98679474	16.24555669	78.90660801	33.79506432	1.713513939	98.175	1.754452528	0.09001181	16.80061536	15.20269182	63.82%	63.18872451	172.422	2.963368422	0.115422429	38.5401	3.76671566	31.01118	0.6144761	16.96%	80.64%	16.31%	19.17835887	37.75%	9.48%	13.17%	10.44%	15.17%	2.96%	3.20%	3.17%	0.00019036	0.000744207	90.49%	16.31%
human	G	7	tstate	0.3	3729054333	349711167.2	16.33812819	17.53267787	79.40890955	32.88633019	2.894113236	102	1.9021695	0.09082573	18.80690219	15.94111438	64.81%	65.8313903	220.968	4.45732146	0.170371932	48.33846	5.79443664	41.0464	0.873166	15.64%	78.68%	15.07%	21.85884712	37.87%	9.54%	13.23%	10.50%	15.17%	3.65%	5.51%	4.06%	0.000187505	0.001390944	84.76%	15.07%
human	H	1	tstate	0.3	4015062375	553225453	13.76520902	12.88844867	81.79785694	33.12618991	1.245834277	92.225	1.8668952	0.07344813	17.78346908	15.78663798	66.05%	67.84376549	189.441	2.597694894	0.106754352	36.3821	3.5908337	28.83818	0.57567862	16.67%	79.23%	16.03%	19.00835057	37.03%	9.15%	12.83%	10.10%	14.73%	3.14%	3.85%	3.39%	0.000158649	0.000707443	88.77%	16.03%
human	H	2	tstate	0.3	6978421855	1002447006	13.5712506	14.00399749	78.52969466	31.42827963	2.586226739	98.175	1.860207637	0.10488945	16.95621148	15.58863223	64.14%	63.36580057	158.193	2.990028006	0.206037149	44.12158	3.90137184	34.71816	0.70521624	18.77%	83.25%	18.08%	20.5058657	37.03%	9.15%	12.83%	10.10%	14.31%	2.76%	3.59%	3.04%	0.000206322	0.001203729	91.93%	18.08%
human	H	3	tstate	0.3	8594957329	1322623736	10.53362539	17.13791276	81.01216073	30.9305743	2.188106572	88.825	1.914730368	0.08814205	18.64882874	15.68530527	64.32%	64.18010221	146.754	2.17268928	0.096627765	29.96504	3.06448162	22.43622	0.4536193	15.39%	80.03%	14.80%	17.55860704	36.92%	9.10%	12.77%	10.04%	15.66%	3.09%	3.66%	3.34%	0.000178878	0.000660656	84.11%	14.80%
human	H	4	tstate	0.3	11174427335	1545788174	10.12999684	19.16647384	79.32072132	28.50540996	3.281402875	97.75	1.662208127	0.09742566	17.41614196	15.0173011	63.27%	61.88840476	133.083	2.226326346	0.127836247	30.4182	2.97464238	24.90302	0.4591877	16.10%	78.97%	15.44%	16.15416962	38.47%	9.82%	13.53%	10.79%	19.97%	4.61%	5.14%	4.89%	0.000204979	0.001158442	86.23%	15.44%
human	H	5	tstate	0.3	10289793233	1285906508	9.694754911	20.62708537	79.23778188	25.9548902	3.655213101	90.95	1.868873778	0.11151311	18.44247746	15.5737492	63.13%	60.76600719	149.544	2.25582822	0.134819309	30.4853	3.059132	25.66982	0.48033046	16.36%	77.26%	15.70%	15.54515897	38.11%	9.65%	13.35%	10.61%	19.13%	4.53%	6.00%	4.94%	0.000222654	0.0013518	84.44%	15.70%
human	H	6	tstate	0.3	8702478289	936316868.6	12.94568051	18.40486382	77.33043532	30.9008829	2.43444662	96.475	1.650859454	0.09772568	16.52706526	15.02115826	62.85%	61.73490547	173.817	3.6625869	0.259137808	45.77594	4.32937492	37.20554	0.7407153	17.78%	81.29%	17.11%	19.46377302	39.44%	10.30%	14.01%	11.27%	15.14%	3.42%	4.31%	3.69%	0.000227366	0.001794144	90.89%	17.11%
human	H	7	tstate	0.3	8227108078	813576819.4	12.33139941	20.16701071	79.89906956	29.51057468	3.133251757	92.65	1.777486531	0.08439973	17.26270915	15.26637289	63.43%	63.39825305	178.002	3.23944326	0.163120306	42.28964	4.2915503	32.73704	0.63518308	15.41%	77.41%	14.80%	18.45650042	38.23%	9.71%	13.41%	10.67%	16.24%	3.86%	4.29%	4.08%	0.000184241	0.001220318	88.44%	14.80%
human	I	0	tstate	0.3	1435512637	229432513.9	17.16066669	6.794250718	58.90144505	34.89386839	0.53148848	113.05	1.291034784	0.04034822	12.19208	9.854461916	59.24%	52.43970323	135.594	1.99161531	0.021067043	22.04398	2.5948671	16.46508	0.2643002	10.73%	75.33%	10.19%	18.30968599	40.22%	16.39%	16.51%	16.72%	15.36%	5.50%	4.72%	5.53%	0.00012802	0.000252767	80.83%	10.19%
human	I	1	tstate	0.3	2586386034	374306469.3	13.10127364	12.76959143	59.16556075	32.79366967	1.090297203	89.675	1.313699192	0.04229559	12.72971497	10.06028348	58.49%	51.70555258	150.102	2.723780862	0.030863703	27.57256	3.54873504	18.74364	0.30349492	9.02%	74.16%	8.55%	15.91271131	40.60%	16.37%	16.61%	16.72%	13.05%	3.42%	3.91%	3.59%	0.000133315	0.000234604	79.03%	8.55%
human	I	2	tstate	0.3	7020430278	1280835079	10.54438256	14.92041031	63.52784401	28.22774761	1.862267107	89.675	1.316241546	0.04618014	13.7076616	10.35415025	57.93%	51.8708266	144.801	2.249491662	0.033290609	25.59964	2.89537916	17.6866	0.30219272	10.95%	69.24%	10.44%	14.93112225	41.00%	15.09%	16.26%	15.60%	27.91%	9.24%	8.60%	9.38%	0.000149715	0.000571239	75.54%	10.44%
human	I	3	tstate	0.3	3572274711	487820931.9	10.59966736	14.58620956	59.74999807	27.69841073	1.448511421	93.5	1.20384177	0.04079054	13.12254497	9.854623688	58.55%	51.68220731	119.97	2.003014224	0.037932602	24.54508	2.7048965	17.8057	0.29562596	11.48%	70.52%	10.93%	13.2439071	41.49%	16.36%	16.83%	16.76%	23.95%	6.88%	6.76%	7.06%	0.000138147	0.000519622	75.10%	10.93%
human	I	4	tstate	0.3	7020312790	1264112265	8.613767075	14.7379023	58.39162285	25.85529913	2.932475007	99.45	1.356737285	0.04473715	12.2701905	9.59937602	56.60%	49.5441191	102.114	2.190038472	0.036219813	24.06024	2.76491106	16.06702	0.265904	10.11%	70.08%	9.62%	13.2052277	41.63%	17.23%	17.21%	17.55%	25.79%	8.89%	8.22%	9.00%	0.000148433	0.000583373	78.23%	9.62%
human	I	5	tstate	0.3	4712202151	725414383.1	11.70668599	15.88520373	58.43023391	31.14247793	1.481254162	87.975	1.233815733	0.04283473	11.86434579	9.571579784	57.06%	49.62728881	167.958	2.634914016	0.036658979	32.08822	3.36288882	24.51314	0.40254074	12.58%	75.20%	11.97%	15.4413245	41.76%	16.40%	16.98%	16.82%	20.31%	4.46%	4.76%	4.69%	0.000141761	0.000351839	80.68%	11.97%
human	I	6	tstate	0.3	5422275013	921943446.2	10.33713957	13.77031802	66.35933984	28.58510993	1.942473467	118.575	1.300576846	0.05060035	13.97520394	10.57671046	60.21%	55.42133577	122.202	1.83875544	0.030077448	20.98104	2.32866174	14.3987	0.22083824	10.01%	70.60%	9.48%	13.31209288	40.51%	14.05%	15.79%	14.66%	22.12%	6.85%	6.67%	7.00%	0.000142541	0.000409421	75.68%	9.48%
human	I	7	tstate	0.3	1491442084	226989809.7	12.95670546	7.635307019	57.34161998	28.13755036	0.77599198	94.35	1.219304246	0.03767164	12.72637486	9.700854644	58.83%	51.29612096	82.026	1.15657974	0.008763662	11.47214	1.66331476	7.38212	0.1167723	7.41%	64.80%	7.02%	12.70387801	39.56%	16.98%	16.56%	17.21%	20.78%	13.33%	7.68%	12.78%	0.000124741	0.000182222	76.23%	7.02%
mouse	A	0	base15	0.15	10078128000	1051273761	5.645285678	28.38374499	37.5254697	14.00108411	10.03296751	154.33	1.198663556	0.04764276	15.39547275	5.51379654	43.59%	35.42419729	145.638	3.825429072	0.064719762	82.90853	0	44.57878	0	54.07%	54.07%	0.00%	12.91531517	55.69%	46.03%	0.00%	46.18%	21.53%	7.16%	0.00%	7.36%	0.000436874	0.000770455	45.91%	0.00%
mouse	A	1	base15	0.15	6494121000	828493835.8	9.370969902	19.86619795	34.66749902	18.30720557	7.13802797	145.18	1.19221006	0.06380267	14.26496953	5.45835346	41.19%	34.3168703	183.861	3.99908985	0.143155799	86.79741	0	64.47161	0	71.33%	71.33%	0.00%	17.86547408	43.73%	36.76%	0.00%	36.87%	8.62%	2.75%	0.00%	2.85%	0.00045668	0.000768864	39.00%	0.00%
mouse	A	2	base15	0.15	3678723000	465237180.6	8.634036528	17.96061743	37.35932124	16.51315752	7.585052213	134.2	1.159232348	0.05565629	11.64703757	5.21480463	43.42%	37.47848417	171.585	3.546308688	0.169394477	83.95365	0	61.23869	0	76.10%	76.10%	0.00%	14.88128925	50.92%	40.66%	0.00%	40.82%	6.58%	1.73%	0.00%	1.80%	0.000441804	0.000572649	42.25%	0.00%
mouse	A	3	base15	0.15	957474000	144224634.3	12.66926964	10.11511923	38.99712985	23.74125966	3.964059454	137.86	1.117456728	0.03734649	14.23272424	5.35693263	42.94%	40.06070488	161.262	3.280987602	0.027469494	60.42249	0	40.08918	0	64.67%	64.67%	0.00%	16.7841914	65.35%	64.08%	0.00%	64.10%	8.03%	4.83%	0.00%	4.87%	0.000422943	0.000264083	44.77%	0.00%
mouse	A	4	base15	0.15	10001178000	1196355489	8.450184327	22.56715005	32.4350017	16.080972	8.801553155	148.84	1.11676104	0.0711296	14.87666607	5.50011014	41.61%	31.80415286	170.19	3.222688194	0.125580618	75.0881	0	61.66538	0	78.41%	78.41%	0.00%	18.4956781	40.95%	31.01%	0.00%	31.17%	9.00%	3.04%	0.00%	3.13%	0.000447821	0.000695828	40.48%	0.00%
mouse	A	5	base15	0.15	8994213000	980888989.1	8.320288565	24.23267745	34.17010503	11.9520476	11.32394673	136.64	1.24592792	0.0799742	15.01396106	5.88909671	43.74%	33.28257103	154.008	4.033891692	0.161918446	101.8242	0	72.84581	0	76.24%	76.24%	0.00%	17.64694626	43.58%	32.75%	0.00%	32.92%	7.00%	2.04%	0.00%	2.12%	0.000462079	0.00068814	43.73%	0.00%
mouse	A	6	base15	0.15	3106458000	281375476.2	7.99355907	22.60660608	37.60131485	13.69778124	9.187903811	142.74	1.084050776	0.04168135	14.65208738	5.23231072	41.66%	37.78720605	192.789	3.070428168	0.073532881	75.75415	0	37.68136	0	49.77%	49.77%	0.00%	13.02199414	61.38%	57.42%	0.00%	57.48%	19.44%	10.04%	0.00%	10.17%	0.000436633	0.001288776	44.01%	0.00%
mouse	A	7	base15	0.15	7884513000	1057138016	8.23508975	21.24349491	33.58157968	16.42263118	8.83264483	156.77	1.20871144	0.06130054	9.02893782	3.61806564	41.10%	32.71418863	177.723	3.64976481	0.12527655	81.16509	0	56.61293	0	70.10%	70.10%	0.00%	15.38442257	46.66%	36.42%	0.00%	36.58%	10.96%	3.19%	0.00%	3.31%	0.000433542	0.000761529	42.46%	0.00%
mouse	B	0	base15	0.15	2225340000	322332851.5	5.471698247	17.30860342	27.53413165	13.12454356	7.692035659	142.13	0.958773204	0.02748761	12.2989412	3.06881659	28.63%	29.65257937	128.898	2.19434019	0.01779107	50.56863	0	23.21033	0	48.29%	48.29%	0.00%	9.339516139	68.14%	78.85%	0.00%	78.71%	15.91%	9.04%	0.00%	9.12%	0.000362212	0.000259147	30.01%	0.00%
mouse	B	1	base15	0.15	2786832000	526029977.3	4.876452254	11.83075546	26.52427588	10.5753734	9.843425242	123.83	0.943585228	0.02632731	11.59338096	2.88743231	27.17%	28.70569124	74.493	1.142694456	0.035912226	24.49268	0	16.63259	0	64.75%	64.75%	0.00%	12.34515885	63.04%	72.11%	0.00%	71.99%	7.42%	2.69%	0.00%	2.75%	0.000354833	0.00017357	28.32%	0.00%
mouse	B	2	base15	0.15	1856250000	254406729	6.096214753	16.29730199	28.02919091	13.94616331	8.000802666	134.2	0.890238644	0.02490817	10.62443319	4.11017726	28.55%	30.25244889	136.152	2.268130914	0.024513707	50.72199	0	19.41557	0	37.47%	37.47%	0.00%	11.28418609	69.12%	80.63%	0.00%	80.48%	11.52%	11.99%	0.00%	11.98%	0.000365548	0.000345142	28.43%	0.00%
mouse	B	3	base15	0.15	1806354000	289329291.8	4.909908723	13.7716576	29.35843841	12.53386472	7.596069737	129.93	0.87371464	0.02927158	12.12106077	3.28020238	30.71%	31.59319044	77.004	1.10973213	0.012167742	25.26363	0	10.9288	0	46.47%	46.47%	0.00%	8.620848113	67.49%	76.88%	0.00%	76.75%	7.81%	5.99%	0.00%	6.01%	0.000369919	0.000137343	29.01%	0.00%
mouse	B	4	base15	0.15	1879146000	249373243.7	7.168186474	16.86869092	27.29557772	16.81331446	6.171912197	137.25	0.88579222	0.0277208	11.66885027	3.03074471	28.36%	29.70517155	150.381	2.454043176	0.019089468	49.39433	0	24.49804	0	48.64%	48.64%	0.00%	11.46401125	68.67%	79.88%	0.00%	79.72%	16.17%	9.19%	0.00%	9.27%	0.000364327	0.000332136	30.66%	0.00%
mouse	B	5	base15	0.15	2736558000	408748002.1	6.075413379	17.63006326	28.94012427	13.21478746	9.268593716	127.49	0.919347652	0.03220727	10.56602911	2.92519164	30.93%	30.62507893	133.083	2.423244276	0.061779339	45.80994	0	28.44935	0	61.66%	61.66%	0.00%	10.18273415	63.01%	68.41%	0.00%	68.34%	5.78%	2.42%	0.00%	2.47%	0.000381858	0.000275705	28.80%	0.00%
mouse	B	6	base15	0.15	465966000	77743761.59	7.27838056	8.890363804	27.84483463	13.99066887	6.724743234	134.81	0.85292278	0.02461614	12.06127489	3.00250006	28.59%	30.67899995	17.856	0.455411238	0.024407276	16.26208	0	13.81723	0	83.46%	83.46%	0.00%	12.81740763	69.06%	80.37%	0.00%	80.22%	2.20%	0.74%	0.00%	0.76%	0.000363695	0.0000442	27.68%	0.00%
mouse	B	7	base15	0.15	596646000	107363140.1	5.701568545	9.194612446	27.87373431	13.31408048	7.525437871	128.1	0.940075276	0.02631738	11.60426757	2.9893927	28.47%	30.6538282	24.8031	0.34375818	0.002803074	6.38253	0	1.66031	0	25.70%	25.70%	0.00%	4.106289447	69.77%	81.83%	0.00%	81.66%	3.66%	5.50%	0.00%	5.48%	0.000362641	0.0000168	29.45%	0.00%
mouse	C	0	base15	0.15	6719382000	1031292542	3.555983615	20.31379961	21.86078344	9.014061783	11.82898987	131.76	0.9469558	0.02779351	11.64223088	2.32038436	22.35%	23.46741479	115.785	2.275456038	0.02750524	46.19232	0	19.7258	0	39.65%	39.65%	0.00%	8.386109488	63.54%	71.63%	0.00%	71.52%	17.27%	8.31%	0.00%	8.43%	0.000324279	0.000327894	23.62%	0.00%
mouse	C	1	base15	0.15	2216160000	285200204.9	8.362264524	18.64193154	23.65813047	15.82155837	8.732466983	126.27	0.822577532	0.02421645	11.24048569	2.52777938	24.16%	26.44211885	137.547	2.62116939	0.044247339	70.06198	0	38.36735	0	57.80%	57.80%	0.00%	12.83644657	66.31%	74.58%	0.00%	74.46%	16.56%	6.52%	0.00%	6.65%	0.000337188	0.000549617	24.06%	0.00%
mouse	C	2	base15	0.15	6132753000	1074706301	4.986826868	16.92231008	22.94058519	14.3203354	8.400837899	140.91	0.922941232	0.02534737	12.18719306	2.45649824	23.64%	25.0036717	106.857	2.150197296	0.024724925	45.19024	0	20.91156	0	46.52%	46.52%	0.00%	10.19940607	66.15%	76.12%	0.00%	75.99%	13.14%	9.52%	0.00%	9.57%	0.000332041	0.00031808	24.51%	0.00%
mouse	C	3	base15	0.15	2633769000	388674947.2	7.981098057	14.04590736	24.357733	17.49172599	5.955404879	139.69	0.920454612	0.02516306	9.0833939	3.26683182	25.56%	26.91028407	138.663	2.272438368	0.023016337	47.5188	0	22.67242	0	47.87%	47.87%	0.00%	12.03696029	68.70%	80.15%	0.00%	79.99%	10.95%	8.49%	0.00%	8.52%	0.00033896	0.000323427	25.94%	0.00%
mouse	C	4	base15	0.15	6794766000	1275533211	3.066271737	17.93578073	22.1727893	8.744134214	11.77399502	143.96	0.880540624	0.02858967	11.65353532	2.35940047	22.98%	23.83769696	95.697	1.815792612	0.031246596	37.03067	0	17.55565	0	47.56%	47.56%	0.00%	7.030200508	59.05%	65.19%	0.00%	65.10%	8.65%	3.89%	0.00%	3.95%	0.000316852	0.000183076	22.89%	0.00%
mouse	C	5	base15	0.15	3271941000	686517657.5	5.617593287	9.974318697	22.28295027	13.67056331	7.427448382	135.42	0.834262424	0.02142511	11.76239484	2.22478025	22.06%	25.08113611	67.239	1.062350868	0.010950568	24.81201	0	13.46058	0	53.97%	53.97%	0.00%	9.874100145	71.79%	86.47%	0.00%	86.28%	17.22%	11.49%	0.00%	11.55%	0.000322804	0.000193011	21.08%	0.00%
mouse	C	6	base15	0.15	5226984000	946135539	3.845040306	16.91841503	22.38572627	10.63030926	10.36956007	140.3	0.926334024	0.02595671	12.52293427	2.34243723	23.15%	24.29495788	122.202	2.210385996	0.022366792	41.14129	0	16.82962	0	40.46%	40.46%	0.00%	7.62006557	66.01%	75.89%	0.00%	75.76%	14.99%	7.52%	0.00%	7.62%	0.000325281	0.000268349	23.71%	0.00%
mouse	C	7	base15	0.15	9252765000	1842083846	3.838926587	17.50101898	21.99147493	11.55964945	10.61634659	146.4	0.919721756	0.02702076	11.1110538	2.40206848	23.59%	23.62788301	97.929	1.86183102	0.029619277	42.81139	0	19.38092	0	44.74%	44.74%	0.00%	9.361731001	64.28%	72.37%	0.00%	72.26%	14.84%	9.76%	0.00%	9.82%	0.000320913	0.000286661	21.89%	0.00%
mouse	D	0	base15	0.15	18435465000	2508488534	6.871077289	25.75533184	34.52903026	11.97799234	11.86679518	162.26	1.489509216	0.14720991	18.15880297	7.72150498	48.77%	30.42551679	149.823	4.450317342	0.201707128	117.13229	0	81.65168	0	70.24%	70.24%	0.00%	15.72607205	35.08%	15.75%	0.00%	16.06%	13.81%	2.40%	0.00%	2.58%	0.000478846	0.000921974	50.83%	0.00%
mouse	D	1	base15	0.15	15125643000	1790616538	7.038046727	26.09264968	32.34300656	9.278774044	13.54842009	156.16	1.399779604	0.16654667	18.97792743	7.98212891	48.70%	30.23290068	127.782	4.640159346	0.246150919	122.19524	0	95.82986	0	78.96%	78.96%	0.00%	17.03221093	33.54%	14.51%	0.00%	14.82%	12.51%	2.34%	0.00%	2.49%	0.000489387	0.00116236	51.13%	0.00%
mouse	D	2	base15	0.15	12447216000	1519004052	7.027084232	24.95594581	38.55406043	12.44022386	11.49231746	152.5	1.552760668	0.08875477	16.63205544	8.01923353	50.66%	34.47773061	177.444	4.203311994	0.134688988	99.25975	0	70.61917	0	69.82%	69.82%	0.00%	14.36406016	45.34%	26.26%	0.00%	26.57%	17.22%	3.85%	0.00%	4.05%	0.00048514	0.000997906	46.87%	0.00%
mouse	D	3	base15	0.15	20535390000	2212239596	7.798608631	28.02178163	31.51732027	11.07672555	12.96457981	158.6	1.658167904	0.21903334	18.71197041	8.70213883	49.83%	27.91225002	162.099	4.493286474	0.239117508	117.48237	0	93.02466	0	77.37%	77.37%	0.00%	16.58374917	32.51%	13.73%	0.00%	14.03%	9.71%	2.47%	0.00%	2.59%	0.000571038	0.001165872	47.77%	0.00%
mouse	D	4	base15	0.15	11931624000	1380212602	6.168481438	26.817848	37.63982676	10.51765061	12.78027963	145.18	1.42774812	0.10222974	16.56193896	7.61291195	48.93%	34.43234087	144.243	4.367127372	0.227779842	112.03426	0	73.96143	0	67.11%	67.11%	0.00%	13.92645736	41.25%	21.56%	0.00%	21.88%	13.35%	1.90%	0.00%	2.07%	0.00045879	0.00081652	50.78%	0.00%
mouse	D	5	base15	0.15	20898189000	2172483933	8.030967918	28.37865717	30.57823411	11.03476654	12.71819034	154.94	1.502785868	0.25373814	14.75542628	7.1023862	50.42%	28.7311109	121.086	4.832375226	0.260755487	140.32228	0	113.73755	0	80.68%	80.68%	0.00%	20.2970776	30.17%	12.05%	0.00%	12.35%	11.09%	2.34%	0.00%	2.48%	0.000563208	0.001247578	52.83%	0.00%
mouse	D	6	base15	0.15	2798010000	166736221.1	15.41464717	19.51227056	42.51347484	24.14071909	5.236926046	141.52	1.29766012	0.07752732	17.55921692	7.38161508	49.72%	42.4859938	224.037	6.015190968	0.306064775	143.53955	0	111.02798	0	80.85%	80.85%	0.00%	24.49614112	51.58%	34.97%	0.00%	35.24%	7.02%	1.51%	0.00%	1.59%	0.000498285	0.001000527	48.13%	0.00%
mouse	D	7	base15	0.15	16876701000	2233156032	6.271361228	26.79980462	38.38138384	12.23081974	11.46773139	156.77	1.590114508	0.10800576	17.8859205	7.72412382	49.17%	34.17419353	130.572	3.612202962	0.140911605	88.72753	0	62.37959	0	67.28%	67.28%	0.00%	13.9672349	43.44%	23.98%	0.00%	24.30%	16.85%	3.93%	0.00%	4.13%	0.000513565	0.00098358	51.10%	0.00%
mouse	E	0	base15	0.15	11204676000	994157811.1	8.070883546	27.64065596	39.77378855	13.28831103	10.42905475	153.11	1.431318672	0.09407899	16.40158765	7.82913404	50.86%	36.69884216	154.287	4.875904704	0.152006111	105.84161	0	78.70105	0	72.97%	72.97%	0.00%	16.33555558	48.94%	31.05%	0.00%	31.34%	13.94%	3.64%	0.00%	3.79%	0.000536687	0.00111333	53.48%	0.00%
mouse	E	1	base15	0.15	7426863000	1042551145	8.409017054	19.52666151	43.25470642	18.31320768	7.106097414	135.42	1.31127492	0.06457638	16.00573814	7.77562877	51.49%	40.62380657	169.911	3.709612032	0.113450452	75.13448	0	53.92798	0	71.29%	71.29%	0.00%	17.02879988	55.23%	40.96%	0.00%	41.19%	8.99%	2.27%	0.00%	2.37%	0.000507344	0.000524474	47.82%	0.00%
mouse	E	2	base15	0.15	10658169000	1255117288	8.066051922	24.63695503	42.6308644	17.67717859	8.102947135	150.67	1.474076012	0.06214934	16.96038099	8.0025302	51.54%	38.6040697	176.886	3.796918404	0.096040705	83.6775	0	56.30957	0	64.28%	64.28%	0.00%	16.48625545	55.42%	41.31%	0.00%	41.54%	12.36%	3.80%	0.00%	3.92%	0.000488944	0.000677493	51.81%	0.00%
mouse	E	3	base15	0.15	12633327000	1722495468	6.793078738	24.0545265	41.57375372	16.47007801	8.683650458	164.09	1.473553236	0.0746442	17.11374434	7.76303136	50.74%	37.17028965	162.378	3.872219976	0.240208101	84.15113	0	53.66556	0	64.56%	64.56%	0.00%	15.09047281	50.21%	32.89%	0.00%	33.16%	6.91%	1.55%	0.00%	1.63%	0.000515307	0.000751527	48.19%	0.00%
mouse	E	4	base15	0.15	15462819000	1505115357	8.763528406	27.01447628	38.45552248	13.22390849	10.82592595	153.72	1.637991336	0.13955889	18.83997444	9.00829636	53.97%	35.31680075	134.757	4.829092572	0.186580425	124.62418	0	104.2273	0	81.11%	81.11%	0.00%	19.60368912	43.83%	24.45%	0.00%	24.76%	13.42%	3.48%	0.00%	3.64%	0.000613697	0.001251151	53.02%	0.00%
mouse	E	5	base15	0.15	12771351000	1862877163	6.644943055	22.60604962	41.19175952	15.13394912	9.290759106	145.18	1.390600724	0.08135911	16.75206148	7.88686696	51.25%	37.95145864	122.481	3.33362865	0.157639746	74.41981	0	54.99264	0	69.46%	69.46%	0.00%	15.10163177	50.17%	32.84%	0.00%	33.12%	12.37%	3.39%	0.00%	3.52%	0.000532549	0.000924517	49.34%	0.00%
mouse	E	6	base15	0.15	15535692000	2038956794	7.656796654	24.66458805	39.06035019	13.90158061	10.67386393	155.55	1.590804136	0.13161328	17.51595342	8.16826395	52.10%	34.90125515	135.315	3.924342768	0.171281373	85.7469	0	68.6143	0	76.74%	76.74%	0.00%	15.90956667	44.05%	24.70%	0.00%	25.01%	8.62%	2.20%	0.00%	2.30%	0.000587222	0.000792196	53.29%	0.00%
mouse	E	7	base15	0.15	15864120000	2132949184	6.580368989	25.31743513	39.24581883	12.68313539	11.48037023	154.94	1.513122612	0.1036236	13.19513062	6.76251933	50.39%	34.25203276	157.914	3.914738196	0.198437861	88.18557	0	65.00547	0	69.04%	69.04%	0.00%	14.47879903	46.24%	27.41%	0.00%	27.71%	12.67%	3.38%	0.00%	3.52%	0.000581953	0.001233583	49.23%	0.00%
mouse	F	0	base15	0.15	1602747000	168893360.9	9.879449616	17.22045989	45.29096576	20.66540273	5.414593923	133.59	1.19624198	0.04135356	15.60563795	7.04419597	51.37%	44.95906126	174.654	2.973799044	0.037004288	68.78267	0	39.72748	0	58.13%	58.13%	0.00%	13.93344735	62.79%	55.37%	0.00%	55.49%	14.86%	4.88%	0.00%	5.01%	0.000453044	0.000326748	51.25%	0.00%
mouse	F	1	base15	0.15	4643271000	706770934.8	8.305561039	15.75636159	45.63486936	21.52862485	5.556235145	147.62	1.235146776	0.04537016	16.79762798	7.27402221	52.27%	43.7108101	149.544	2.683040226	0.035290567	60.06622	0	36.7987	0	63.80%	63.80%	0.00%	14.93972041	60.95%	51.67%	0.00%	51.82%	15.63%	5.43%	0.00%	5.57%	0.000460869	0.000365196	53.04%	0.00%
mouse	F	2	base15	0.15	3562434000	493622000.3	10.43792347	13.58481259	45.42269275	23.95476484	3.672225851	129.32	1.16733376	0.05023585	16.11559453	7.22915648	52.48%	44.15056907	145.917	2.561423184	0.054262958	55.3788	0	40.8974	0	69.49%	69.49%	0.00%	18.4302268	60.27%	50.32%	0.00%	50.48%	9.14%	3.65%	0.00%	3.72%	0.00046164	0.000393617	51.36%	0.00%
mouse	F	3	base15	0.15	1866834000	158734840.2	11.24270548	17.75771344	45.56098596	22.37203025	3.631354923	125.66	1.196991804	0.04662405	15.57181017	7.12462331	51.70%	45.18125048	196.137	3.541638162	0.039551745	85.23235	0	51.38242	0	60.06%	60.06%	0.00%	18.82240246	62.60%	54.98%	0.00%	55.11%	18.47%	8.57%	0.00%	8.70%	0.000459378	0.000593282	47.19%	0.00%
mouse	F	4	base15	0.15	4269456000	569186201.1	8.457714397	18.12943779	45.47245197	20.88761224	5.519080026	133.59	1.148283948	0.04762784	16.25585052	7.15607242	51.93%	44.10287036	135.036	2.839294776	0.044366318	58.26584	0	37.51172	0	61.64%	61.64%	0.00%	16.8513455	60.79%	51.34%	0.00%	51.49%	12.65%	5.13%	0.00%	5.23%	0.000459535	0.000430376	54.42%	0.00%
mouse	F	5	base15	0.15	197208000	27868899.32	11.14393896	8.943468469	45.96464507	21.47833075	4.050732111	126.27	1.023080308	0.03922998	14.90105813	7.01728048	51.60%	46.63038354	6.5844	0.084992886	0.002960574	0.802	0	0.647	0	78.06%	78.06%	0.00%	13.95852109	63.26%	56.34%	0.00%	56.45%	4.64%	3.07%	0.00%	3.10%	0.000452034	0.0000131	54.43%	0.00%
mouse	F	6	base15	0.15	3846825000	435719149.1	8.517925565	20.34215413	44.78461567	21.03911842	5.153604673	137.25	1.105455908	0.05300285	14.15056965	7.74654846	52.34%	43.84057666	124.713	2.922352986	0.065078813	64.06859	0	45.46881	0	67.60%	67.60%	0.00%	16.24487771	58.92%	47.84%	0.00%	48.02%	10.12%	3.47%	0.00%	3.57%	0.000470788	0.000482025	49.83%	0.00%
mouse	F	7	base15	0.15	4538106000	512941887.5	10.70687761	18.43353076	45.01719147	20.38415949	5.311284452	144.57	1.258842184	0.05393389	14.68562893	7.38114132	53.05%	43.55623941	171.585	4.048590984	0.111258974	82.54741	0	60.43091	0	73.79%	73.79%	0.00%	20.45251454	57.13%	44.37%	0.00%	44.57%	9.04%	3.17%	0.00%	3.26%	0.000503048	0.00072849	52.66%	0.00%
mouse	G	0	base15	0.15	8475840000	989976147.4	7.491143914	24.37695088	41.40944767	16.91030334	8.706461028	136.03	1.305884348	0.06254136	16.30117685	7.59062549	50.59%	38.82642054	153.45	3.482955918	0.128224497	87.90813	0	57.38893	0	67.88%	67.88%	0.00%	15.61481051	53.51%	38.06%	0.00%	38.31%	11.01%	2.45%	0.00%	2.57%	0.000485809	0.000596931	50.79%	0.00%
mouse	G	1	base15	0.15	7721487000	783335004.6	8.681243007	24.18311707	42.5083862	17.39912405	7.720502965	139.08	1.36754808	0.06180509	16.77116651	7.92072435	51.61%	40.27239452	132.525	3.70032588	0.098578786	79.21358	0	62.8235	0	73.38%	73.38%	0.00%	16.3165169	56.11%	42.52%	0.00%	42.74%	13.44%	4.50%	0.00%	4.63%	0.000503879	0.00083582	54.40%	0.00%
mouse	G	3	base15	0.15	3704292000	339721288.6	13.53478818	19.82144205	42.55727472	24.43609526	5.026762459	148.84	1.357471916	0.05798576	18.11350954	7.760452	50.75%	41.71078557	239.382	5.872276386	0.138382953	127.39521	0	93.53193	0	73.69%	73.69%	0.00%	22.89911069	57.22%	44.51%	0.00%	44.72%	8.43%	3.08%	0.00%	3.16%	0.000498466	0.000800015	49.23%	0.00%
mouse	G	4	base15	0.15	1380942000	94056026.47	15.56360988	15.90560945	44.50744413	28.67630575	2.020757822	140.3	1.263361328	0.04565687	16.68821574	7.49602812	51.16%	44.44480529	246.357	4.32604863	0.077817843	90.4346	0	65.19907	0	74.06%	74.06%	0.00%	22.36234002	62.48%	54.72%	0.00%	54.84%	11.55%	4.33%	0.00%	4.43%	0.000461807	0.000682465	49.14%	0.00%
mouse	G	5	base15	0.15	254988000	28779817.35	11.29022928	11.86185252	44.51394435	19.65898592	4.872602266	134.2	1.181700808	0.03869693	17.10775325	7.3717714	50.19%	45.25305486	50.22	1.180107342	0.036380466	35.31871	0	29.33791	0	81.82%	81.82%	0.00%	12.64256083	64.17%	58.20%	0.00%	58.29%	5.45%	1.76%	0.00%	1.80%	0.000453717	0.000139641	49.79%	0.00%
mouse	G	6	base15	0.15	9209295000	1319204428	8.606392454	20.68419127	41.8036117	17.91381529	7.396693259	140.3	1.413963236	0.07795387	19.13555462	7.79341451	50.81%	38.98233325	155.682	3.916772058	0.138037053	87.58909	0	61.40032	0	71.43%	71.43%	0.00%	17.20741278	52.90%	37.07%	0.00%	37.32%	8.80%	2.23%	0.00%	2.33%	0.000524903	0.000604919	51.17%	0.00%
mouse	G	7	base15	0.15	7680501000	1195602761	7.646171501	20.00105162	41.82098832	18.25674206	7.327393702	145.79	1.321466628	0.058579	18.22721852	7.46934951	50.53%	39.28386217	161.541	3.538556442	0.089119352	73.64057	0	52.6816	0	65.73%	65.73%	0.00%	15.28433381	54.85%	40.31%	0.00%	40.55%	12.46%	3.02%	0.00%	3.16%	0.000470709	0.000508114	54.69%	0.00%
mouse	H	0	base15	0.15	10670805000	1385180967	6.636957055	24.14876468	41.55421469	14.05953505	10.25802974	147.62	1.33701174	0.06738071	15.21263429	7.23410135	51.14%	37.59453579	160.425	2.91881523	0.101764187	73.90315	0	48.86669	0	68.63%	68.63%	0.00%	13.26782691	52.91%	37.07%	0.00%	37.33%	10.57%	2.87%	0.00%	2.98%	0.000513962	0.000597583	51.98%	0.00%
mouse	H	1	base15	0.15	8749350000	1315547931	6.228099172	21.22237054	42.21681235	16.27606518	8.439165139	153.72	1.391267324	0.05521072	15.54069993	7.51778489	50.48%	39.36031067	152.892	3.025410534	0.081610644	57.36423	0	38.73096	0	65.24%	65.24%	0.00%	14.23973207	55.31%	41.12%	0.00%	41.35%	12.31%	2.78%	0.00%	2.92%	0.000471709	0.000424094	47.55%	0.00%
mouse	H	2	base15	0.15	10842174000	1567455357	6.343037534	22.65490494	41.81488673	15.20952295	9.107641415	150.06	1.309869808	0.06484538	17.75725518	7.46038426	50.74%	38.52295348	143.685	3.012787194	0.097203957	63.9793	0	41.12522	0	63.19%	63.19%	0.00%	13.87736504	54.26%	39.31%	0.00%	39.55%	14.96%	4.10%	0.00%	4.25%	0.00048969	0.000632613	49.82%	0.00%
mouse	H	3	base15	0.15	7696566000	813920573.1	8.280087356	23.89175779	42.85269422	17.26099944	8.175025113	148.23	1.284335796	0.0561356	13.36790497	7.51491601	50.96%	40.04074115	164.889	3.716738418	0.121353607	99.36566	0	58.2195	0	64.02%	64.02%	0.00%	16.47336036	56.80%	43.75%	0.00%	43.96%	13.19%	3.68%	0.00%	3.81%	0.000475615	0.000728553	50.06%	0.00%
mouse	H	4	base15	0.15	6795792000	1022453792	9.426618162	17.80144889	41.50280668	18.89390496	7.418702135	151.89	1.32132038	0.07163092	18.39341945	7.79864232	51.47%	39.57980296	162.378	3.767806398	0.156131393	82.71689	0	61.19462	0	71.17%	71.17%	0.00%	18.22570561	52.26%	36.04%	0.00%	36.30%	10.50%	2.21%	0.00%	2.34%	0.000481419	0.000651087	56.22%	0.00%
mouse	H	5	base15	0.15	3760263000	557300274.3	7.141514769	17.66129049	44.02204475	15.52573863	7.920085419	139.69	1.212718716	0.05135274	17.96241629	7.51933777	50.80%	42.29016784	184.698	3.356565138	0.07953185	71.81773	0	44.38579	0	56.59%	56.59%	0.00%	12.58130251	59.89%	49.57%	0.00%	49.73%	15.17%	4.84%	0.00%	4.99%	0.00047375	0.000697777	51.14%	0.00%
mouse	H	6	base15	0.15	11865987000	1637300691	8.970003125	21.35727543	39.39407424	17.30878736	7.670714268	140.3	1.47921368	0.09670476	16.64517925	7.8469132	50.71%	36.89109002	147.033	4.062467508	0.167516078	95.06296	0	70.74827	0	74.98%	74.98%	0.00%	19.24647984	47.37%	28.88%	0.00%	29.18%	8.52%	2.41%	0.00%	2.50%	0.000572342	0.00075828	51.09%	0.00%
mouse	H	7	base15	0.15	8223282000	969332814.6	9.438527497	21.61951636	41.50602259	19.81785383	6.495643217	148.84	1.287663948	0.07082545	18.15827328	7.70820351	51.19%	39.43124477	168.237	4.707265812	0.201317989	95.29303	0	71.88823	0	69.53%	69.53%	0.00%	19.16472463	53.70%	38.37%	0.00%	38.62%	11.61%	3.42%	0.00%	3.53%	0.000509935	0.001127167	51.26%	0.00%
mouse	I	0	base15	0.15	4923639000	733267466.8	5.904619143	20.61547749	22.85280214	14.42843388	8.781849311	139.08	0.987611936	0.02456155	11.63032108	2.54306143	24.56%	24.70995296	157.356	3.218408922	0.030752443	69.65663	0	35.40237	0	51.26%	51.26%	0.00%	10.3670838	65.25%	72.78%	0.00%	72.68%	15.61%	8.03%	0.00%	8.12%	0.000328728	0.000373783	24.10%	0.00%
mouse	I	1	base15	0.15	3537729000	513277161.5	4.738356714	19.58793311	24.00092758	11.4930081	9.608610854	128.71	0.842619568	0.02484475	11.21506057	2.5407025	24.51%	26.03174528	130.014	2.424033738	0.0280959	59.94881	0	23.51373	0	41.03%	41.03%	0.00%	8.458983471	67.84%	78.10%	0.00%	77.96%	15.87%	8.79%	0.00%	8.88%	0.000335772	0.000343552	22.87%	0.00%
mouse	I	2	base15	0.15	6606198000	1200165297	4.334192997	18.75781192	23.45300205	12.45511401	10.35054895	144.57	0.953153968	0.02553574	9.57224842	2.08230022	24.34%	25.19213708	98.487	2.221071732	0.025241176	47.75457	0	21.92995	0	43.22%	43.22%	0.00%	9.014151361	65.73%	74.41%	0.00%	74.30%	17.09%	10.97%	0.00%	11.05%	0.00033584	0.000373083	23.82%	0.00%
mouse	I	3	base15	0.15	1419039000	235503103.1	4.807901475	13.10131236	22.12253985	11.63173282	8.544130372	131.15	0.835968112	0.02154266	12.42670835	2.15094278	21.24%	25.1645001	78.399	1.357173018	0.006127635	28.80566	0	8.96807	0	31.73%	31.73%	0.00%	8.610295945	73.66%	89.16%	0.00%	88.96%	17.78%	28.89%	0.00%	28.76%	0.000319154	0.000151381	21.75%	0.00%
mouse	I	4	base15	0.15	7539750000	1171691705	5.64062736	19.39109771	27.16232223	13.39145336	9.272899025	144.57	0.986570828	0.02986209	11.50660063	3.13301107	29.14%	27.64802669	146.196	2.61589716	0.026025616	60.23342	0	27.05353	0	46.73%	46.73%	0.00%	10.88013576	63.06%	69.68%	0.00%	69.59%	16.95%	10.32%	0.00%	10.40%	0.000366135	0.000377029	28.69%	0.00%
mouse	I	5	base15	0.15	2602665000	369393404.5	6.030024569	17.81523146	23.15624021	14.75024996	7.688224528	136.03	0.917385424	0.0247321	11.48652176	2.45142177	23.46%	25.57845908	162.657	2.868068232	0.024569444	59.09911	0	25.22224	0	44.59%	44.59%	0.00%	10.20997374	68.86%	80.04%	0.00%	79.89%	9.07%	4.62%	0.00%	4.68%	0.000331319	0.000212385	23.21%	0.00%
mouse	I	6	base15	0.15	1433592000	221111261.1	8.228860962	11.55560206	23.24685708	17.24113541	5.831483413	123.22	0.89317128	0.02455104	11.54735715	2.37122473	23.21%	26.20161919	141.453	2.172154002	0.015817812	50.97981	0	24.24208	0	47.22%	47.22%	0.00%	13.59025606	71.49%	85.33%	0.00%	85.15%	11.13%	9.91%	0.00%	9.92%	0.000328546	0.000266679	22.59%	0.00%
mouse	I	7	base15	0.15	5491665000	933816712.8	4.500063305	18.31686404	29.36611372	12.27922977	10.00376057	137.86	0.962852796	0.03028052	0.003131612	0.000973572	31.33%	29.98735555	124.434	1.86923337	0.022068853	43.74156	0	19.17324	0	45.00%	45.00%	0.00%	8.590358516	64.59%	71.68%	0.00%	71.58%	15.84%	9.55%	0.00%	9.62%	0.0003753	0.000307622	31.09%	0.00%
mouse	A	0	base30	0.3	10078128000	1051273761	5.912539379	28.03509414	39.77231621	14.77407993	9.435614896	137.25	1.1839422	0.06398551	12.7970143	6.01854505	46.54%	37.24948486	150.66	3.520049652	0.083430718	77.84941	0	40.35688	0	56.11%	56.11%	0.00%	13.50378131	53.97%	43.09%	0.00%	43.28%	20.62%	6.49%	0.00%	6.72%	0.000451435	0.000783598	45.03%	0.00%
mouse	A	1	base30	0.3	6494121000	828493835.8	9.698454285	19.59029576	36.98010787	19.29630282	6.641502484	143.35	1.083614456	0.07707373	13.29636063	6.01159328	44.10%	36.26313552	182.466	4.004168466	0.184326853	79.19185	0	57.12296	0	72.48%	72.48%	0.00%	18.47493564	42.47%	34.72%	0.00%	34.86%	8.14%	2.56%	0.00%	2.66%	0.000473752	0.000784791	41.66%	0.00%
mouse	A	2	base30	0.3	3678723000	465237180.6	8.857988525	17.78824372	39.64492732	17.15320689	7.240122417	133.59	1.151721988	0.07132134	10.27267626	4.92645258	46.43%	39.43730984	158.193	3.6711813	0.20224386	72.43803	0	53.9722	0	76.84%	76.84%	0.00%	15.24078278	49.27%	38.13%	0.00%	38.33%	6.17%	1.60%	0.00%	1.68%	0.000456256	0.000584261	49.39%	0.00%
mouse	A	3	base30	0.3	957474000	144224634.3	13.32305891	9.821553835	41.27216335	25.21527222	3.468702428	136.03	0.990755864	0.04479023	12.3662546	5.99982495	46.16%	42.08758867	158.193	3.368078766	0.03478733	51.65595	0	36.43065	0	66.63%	66.63%	0.00%	17.47629868	63.23%	59.84%	0.00%	59.90%	7.55%	4.42%	0.00%	4.46%	0.000437613	0.000276864	47.96%	0.00%
mouse	A	4	base30	0.3	10001178000	1196355489	8.660981697	22.38419668	34.64754394	16.71505138	8.447828856	139.69	1.266201852	0.09685726	13.03404893	5.90432283	44.22%	33.6016591	157.635	3.512551044	0.153949451	69.61337	0	54.22155	0	79.25%	79.25%	0.00%	18.90321872	39.74%	29.36%	0.00%	29.55%	8.49%	2.82%	0.00%	2.92%	0.000464521	0.000707786	45.48%	0.00%
mouse	A	5	base30	0.3	8994213000	980888989.1	8.520379099	24.03828279	36.30336087	12.50809726	10.92093012	147.62	1.198596492	0.0888845	13.14737956	6.26420277	46.38%	35.04817152	147.312	4.013664702	0.214959863	82.13423	0	64.12136	0	76.92%	76.92%	0.00%	18.05086744	42.24%	30.90%	0.00%	31.10%	6.63%	1.90%	0.00%	1.99%	0.000478164	0.000701951	44.42%	0.00%
mouse	A	6	base30	0.3	3106458000	281375476.2	8.406697885	22.10847735	39.88196744	14.58279007	8.556658036	134.2	1.097942316	0.04881957	11.45373362	5.87272567	44.83%	39.77291178	181.629	3.17890581	0.094983647	70.70609	0	34.53135	0	51.89%	51.89%	0.00%	13.70088765	59.47%	53.80%	0.00%	53.90%	18.72%	9.29%	0.00%	9.44%	0.000451869	0.001323005	46.72%	0.00%
mouse	A	7	base30	0.3	7884513000	1057138016	8.506555714	21.00351769	35.77632637	17.2663884	8.411473487	155.55	1.215584288	0.07362613	9.94015267	2.98280283	43.82%	34.53816963	175.491	3.575497554	0.146063441	69.23317	0	50.21237	0	71.14%	71.14%	0.00%	15.90525544	45.26%	34.42%	0.00%	34.61%	10.45%	2.98%	0.00%	3.10%	0.000450102	0.000782146	44.70%	0.00%
mouse	B	0	base30	0.3	2225340000	322332851.5	5.90495152	16.93520483	29.70062906	14.35880119	6.932135153	137.25	0.892183096	0.03409667	10.54136069	3.63624947	31.47%	31.69039775	128.898	2.212233564	0.023290557	38.97266	0	21.6389	0	50.85%	50.85%	0.00%	10.02492365	65.64%	75.04%	0.00%	74.89%	15.16%	8.39%	0.00%	8.48%	0.00038155	0.000273323	29.83%	0.00%
mouse	B	1	base30	0.3	2786832000	526029977.3	5.11842072	11.68259974	28.68846573	11.27102004	9.454493566	131.15	0.87216328	0.03456745	10.81205531	3.452197	29.94%	30.73245232	71.982	1.268712282	0.042404218	20.84759	0	14.70673	0	65.77%	65.77%	0.00%	12.66992461	60.68%	68.86%	0.00%	68.74%	6.94%	2.46%	0.00%	2.53%	0.000374307	0.000175283	30.10%	0.00%
mouse	B	2	base30	0.3	1856250000	254406729	6.604075908	15.84412921	30.19951223	15.13624647	7.324980398	127.49	0.99472072	0.03086171	10.98728071	3.1873191	31.45%	32.30136787	142.848	2.304389436	0.028190757	47.58642	0	18.60544	0	40.47%	40.47%	0.00%	12.08604036	66.51%	76.59%	0.00%	76.43%	10.76%	10.73%	0.00%	10.73%	0.000384843	0.000368047	32.32%	0.00%
mouse	B	3	base30	0.3	1806354000	289329291.8	5.313375051	13.43798245	31.51085211	13.5646975	6.992328609	131.15	0.911718516	0.03610979	9.93048007	3.85692951	33.64%	33.61906468	70.029	0.974454138	0.017151768	20.30089	0	10.17591	0	48.88%	48.88%	0.00%	9.306396911	65.02%	72.86%	0.00%	72.73%	7.56%	5.63%	0.00%	5.65%	0.000388288	0.000147342	34.09%	0.00%
mouse	B	4	base30	0.3	1879146000	249373243.7	7.656901673	16.46086551	29.44873355	18.04829421	5.515229852	120.17	0.897715068	0.03144896	10.50693084	3.61841109	31.22%	31.74767934	141.453	2.476723098	0.023957177	45.44468	0	23.13392	0	51.74%	51.74%	0.00%	12.28701459	66.07%	75.95%	0.00%	75.80%	15.17%	8.47%	0.00%	8.55%	0.00038371	0.000349534	29.55%	0.00%
mouse	B	5	base30	0.3	2736558000	408748002.1	6.349367102	17.45016726	31.11081997	14.03852186	8.819592539	140.91	0.865279928	0.03949943	9.41524304	2.82703778	33.81%	32.62196282	142.569	2.342268972	0.080113645	39.97568	0	25.47008	0	63.00%	63.00%	0.00%	10.60020916	60.83%	64.96%	0.00%	64.90%	5.42%	2.26%	0.00%	2.31%	0.00040032	0.000282607	36.42%	0.00%
mouse	B	6	base30	0.3	465966000	77743761.59	7.698254636	8.678387461	30.0188755	14.88313271	6.256628645	128.71	0.874356192	0.03105498	10.31132389	3.59072245	31.49%	32.76141454	16.1541	0.46346214	0.031510112	14.69541	0	12.31698	0	84.05%	84.05%	0.00%	13.15462158	66.46%	76.39%	0.00%	76.23%	1.97%	0.67%	0.00%	0.69%	0.000382839	0.0000452	30.03%	0.00%
mouse	B	7	base30	0.3	596646000	107363140.1	6.182029791	8.929512899	30.0509848	14.43616517	7.010980769	123.22	0.912917184	0.03297995	10.54265366	3.58945909	31.40%	32.73929476	24.6636	0.338104578	0.003880366	5.53197	0	1.74183	0	30.22%	30.22%	0.00%	4.569241026	67.09%	77.77%	0.00%	77.61%	3.31%	4.83%	0.00%	4.81%	0.000381766	0.0000187	32.30%	0.00%
mouse	C	0	base30	0.3	6719382000	1031292542	3.799502895	19.99835751	23.8399068	9.750836074	11.23165278	140.3	0.891333484	0.03399563	10.07777337	2.42499978	24.61%	25.33039433	114.669	2.317031442	0.034910939	43.7534	0	18.18833	0	41.70%	41.70%	0.00%	8.945440335	61.40%	69.09%	0.00%	68.97%	16.60%	7.67%	0.00%	7.81%	0.000345462	0.000339681	22.75%	0.00%
mouse	C	1	base30	0.3	2216160000	285200204.9	8.744009801	18.3257942	25.67571071	16.735443	8.250988287	131.15	0.920819424	0.03240088	10.22869883	2.99130419	26.53%	28.40652195	154.008	2.597843478	0.058830881	57.8455	0	34.77605	0	59.74%	59.74%	0.00%	13.46018699	64.06%	71.56%	0.00%	71.44%	15.59%	5.94%	0.00%	6.08%	0.000357912	0.000562633	25.42%	0.00%
mouse	C	2	base30	0.3	6132753000	1074706301	5.267018914	16.64719766	24.93641715	15.23600382	7.815026281	128.1	0.984427608	0.03354079	10.48525632	2.90670842	25.96%	26.89010908	118.017	2.166894582	0.029787479	36.27141	0	19.34161	0	48.92%	48.92%	0.00%	10.82123632	63.77%	73.03%	0.00%	72.89%	12.43%	8.65%	0.00%	8.70%	0.000352755	0.000331552	25.17%	0.00%
mouse	C	4	base30	0.3	6794766000	1275533211	3.249955585	17.71520234	24.12589637	9.425596149	11.21687986	138.47	0.835955992	0.03563774	9.43816447	2.76273473	25.18%	25.68214328	97.65	1.727693484	0.039396777	33.15035	0	15.81705	0	48.80%	48.80%	0.00%	7.440186054	57.01%	62.92%	0.00%	62.83%	8.28%	3.56%	0.00%	3.63%	0.000337382	0.000186371	25.26%	0.00%
mouse	C	5	base30	0.3	3271941000	686517657.5	5.982271231	9.744671859	24.30724981	14.76613497	6.875304186	125.05	0.798720928	0.02841474	9.86484786	2.69749074	24.42%	27.07649513	60.264	1.018056084	0.014124093	20.5447	0	12.4405	0	56.30%	56.30%	0.00%	10.49417737	69.08%	83.25%	0.00%	83.04%	16.10%	10.27%	0.00%	10.34%	0.000344327	0.000198772	22.70%	0.00%
mouse	C	6	base30	0.3	5226984000	946135539	4.101485441	16.67031267	24.37380589	11.47020364	9.811784924	137.86	0.915291896	0.03123573	9.24957838	2.77975719	25.46%	26.18741931	129.177	2.221744806	0.029013999	37.65613	0	15.64193	0	42.51%	42.51%	0.00%	8.176728744	63.67%	73.04%	0.00%	72.90%	14.44%	6.95%	0.00%	7.05%	0.000346372	0.000280116	25.02%	0.00%
mouse	C	7	base30	0.3	9252765000	1842083846	4.071777488	17.24567517	23.9311207	12.38771278	10.00367372	149.45	0.950271024	0.03407128	9.79104658	2.80469539	25.81%	25.44354692	97.65	1.95399897	0.034925049	38.98302	0	17.81373	0	46.78%	46.78%	0.00%	9.948660421	62.04%	69.58%	0.00%	69.46%	14.25%	8.77%	0.00%	8.86%	0.000341726	0.000297982	26.85%	0.00%
mouse	D	0	base30	0.3	18435465000	2508488534	7.050447841	25.56163844	36.49151398	12.53143948	11.48682319	157.38	1.450490088	0.18819175	14.69467972	7.83826708	50.89%	31.88214734	152.334	4.67509002	0.269342946	103.08989	0	72.33614	0	71.23%	71.23%	0.00%	16.11655505	33.77%	14.69%	0.00%	15.04%	13.02%	2.17%	0.00%	2.37%	0.000490976	0.00093056	49.25%	0.00%
mouse	D	1	base30	0.3	15125643000	1790616538	7.202808597	25.89592615	34.28100718	9.796148189	13.12925291	148.23	1.430934468	0.20653332	14.63384762	7.93344349	50.54%	31.79171556	127.782	4.518902082	0.334530182	98.02773	0	84.52388	0	79.64%	79.64%	0.00%	17.41234504	32.34%	13.60%	0.00%	13.94%	11.78%	2.12%	0.00%	2.29%	0.000504413	0.001172308	54.68%	0.00%
mouse	D	2	base30	0.3	12447216000	1519004052	7.234896526	24.75602647	40.58742309	13.04746113	11.117683	152.5	1.526823464	0.12031438	16.89448558	8.07080428	53.08%	36.04404948	169.074	4.207980324	0.158991517	88.54937	0	62.7433	0	70.97%	70.97%	0.00%	14.81447242	43.82%	24.43%	0.00%	24.79%	16.27%	3.47%	0.00%	3.69%	0.000496271	0.001001479	52.15%	0.00%
mouse	D	3	base30	0.3	20535390000	2212239596	7.960781931	27.84305102	33.4433679	11.58059071	12.58427338	177.51	1.6030821	0.24995914	15.65969265	8.58756129	51.59%	29.32947151	165.168	4.23648477	0.286325685	101.92319	0	81.94694	0	78.02%	78.02%	0.00%	16.97016464	31.35%	12.87%	0.00%	13.21%	9.12%	2.29%	0.00%	2.41%	0.00058886	0.001188809	52.96%	0.00%
mouse	D	4	base30	0.3	11931624000	1380212602	6.379553072	26.58683789	39.67033326	11.16465513	12.32539708	146.4	1.510831932	0.13166186	15.22368211	7.94928813	51.39%	36.04138737	136.71	4.284861918	0.280551427	100.57613	0	66.13146	0	68.45%	68.45%	0.00%	14.38846404	39.79%	20.05%	0.00%	20.41%	12.46%	1.69%	0.00%	1.87%	0.000469714	0.000813648	54.52%	0.00%
mouse	D	5	base30	0.3	20898189000	2172483933	8.169836005	28.23213305	32.54514215	11.48688123	12.40442468	142.74	1.659931768	0.30032051	11.69853923	6.60803738	52.12%	30.23597545	127.782	5.338043022	0.336940357	127.79972	0	100.21371	0	81.21%	81.21%	0.00%	20.62913622	29.08%	11.33%	0.00%	11.65%	10.52%	2.17%	0.00%	2.32%	0.000581329	0.001276132	51.30%	0.00%
mouse	D	6	base30	0.3	2798010000	166736221.1	15.82591717	19.24288638	44.80107465	24.99260738	4.904129128	129.93	1.184613648	0.09267048	14.37418766	7.94813663	52.68%	44.4262345	227.106	5.436461154	0.413305536	119.12773	0	97.9935	0	81.69%	81.69%	0.00%	25.05909533	49.91%	32.45%	0.00%	32.76%	6.49%	1.37%	0.00%	1.46%	0.000509484	0.001011127	56.49%	0.00%
mouse	D	7	base30	0.3	16876701000	2233156032	6.468708076	26.54393468	40.49362775	12.8459104	10.9601979	151.89	1.47491714	0.13526434	15.28878463	8.00261245	51.61%	35.79846848	126.945	3.844835856	0.186656888	84.04447	0	55.55901	0	68.51%	68.51%	0.00%	14.44221945	41.96%	22.32%	0.00%	22.68%	15.92%	3.56%	0.00%	3.78%	0.000525846	0.000992694	50.23%	0.00%
mouse	E	0	base30	0.3	11204676000	994157811.1	8.306357546	27.38883828	41.96940977	13.94545973	10.00745384	149.45	1.44400508	0.10848734	15.10494601	8.18717487	53.47%	38.43477918	157.635	4.735794048	0.208077394	94.94411	0	69.70967	0	74.07%	74.07%	0.00%	16.85757422	47.38%	28.91%	0.00%	29.24%	13.03%	3.30%	0.00%	3.47%	0.000549495	0.001121455	52.66%	0.00%
mouse	E	1	base30	0.3	7426863000	1042551145	8.694240798	19.29283739	45.49541187	19.12433337	6.691557047	136.64	1.362205584	0.08086257	14.88291378	8.29641603	54.41%	42.4162275	167.679	3.936274734	0.143318188	61.67	0	47.75849	0	72.57%	72.57%	0.00%	17.53274448	53.46%	37.98%	0.00%	38.26%	8.29%	2.06%	0.00%	2.16%	0.000518316	0.000529069	50.37%	0.00%
mouse	E	2	base30	0.3	10658169000	1255117288	8.374788496	24.32809338	44.84538645	18.51334116	7.640036694	156.16	1.3848817	0.07833808	13.7559506	8.50923297	54.37%	40.31996959	181.908	4.09496904	0.125546416	70.01558	0	50.41737	0	65.92%	65.92%	0.00%	17.10849851	53.66%	38.31%	0.00%	38.60%	11.55%	3.44%	0.00%	3.57%	0.000500235	0.00068238	52.83%	0.00%
mouse	E	3	base30	0.3	12633327000	1722495468	7.059310988	23.74923291	43.749623	17.27922221	8.169953023	147.01	1.439054868	0.09510432	14.61516371	8.19739361	53.48%	38.84371738	164.889	3.587686452	0.309021046	70.59985	0	47.95324	0	66.17%	66.17%	0.00%	15.68527902	48.57%	30.53%	0.00%	30.86%	6.42%	1.40%	0.00%	1.48%	0.000526936	0.000754901	55.52%	0.00%
mouse	E	4	base30	0.3	15462819000	1505115357	8.954584832	26.83079932	40.55632985	13.78861379	10.49118431	148.23	1.563577768	0.15997199	15.96586992	9.16945043	56.31%	36.92486065	133.92	4.854227256	0.222424657	111.61677	0	91.90046	0	81.76%	81.76%	0.00%	19.99902977	42.34%	22.75%	0.00%	23.10%	12.52%	3.18%	0.00%	3.34%	0.000627177	0.001261847	57.93%	0.00%
mouse	E	5	base30	0.3	12771351000	1862877163	6.908950678	22.35775806	43.34917393	15.99877714	8.819810424	142.74	1.328724892	0.10954677	15.23820417	8.30561487	53.94%	39.67690071	118.854	3.103884594	0.195604892	68.80207	0	49.10051	0	70.80%	70.80%	0.00%	15.70884535	48.55%	30.50%	0.00%	30.83%	11.50%	3.09%	0.00%	3.23%	0.000544178	0.000935811	54.20%	0.00%
mouse	E	6	base30	0.3	15535692000	2038956794	7.837645761	24.48439369	41.22611548	14.46920055	10.33312268	164.7	1.597218444	0.15612968	14.88783891	8.43529351	54.64%	36.52008081	152.055	3.883591962	0.220644829	74.99778	0	60.54629	0	77.60%	77.60%	0.00%	16.30665122	42.57%	22.99%	0.00%	23.35%	8.02%	2.02%	0.00%	2.12%	0.000599604	0.000801102	51.23%	0.00%
mouse	E	7	base30	0.3	15864120000	2132949184	6.811424758	25.06504899	41.36654895	13.46256039	10.92312814	169.58	1.570406176	0.13085101	12.03489896	6.29130579	53.00%	35.8605396	143.964	3.53693982	0.267912264	83.37237	0	57.85755	0	70.22%	70.22%	0.00%	15.02338525	44.73%	25.51%	0.00%	25.86%	11.90%	3.07%	0.00%	3.22%	0.000594784	0.001243539	53.05%	0.00%
mouse	F	0	base30	0.3	1602747000	168893360.9	10.48664488	16.79984869	47.52252214	21.98443811	4.906142668	139.69	1.182489416	0.05694402	13.94767535	7.55103692	54.44%	46.88908088	177.723	3.0724419	0.045269671	62.71331	0	36.37232	0	60.33%	60.33%	0.00%	14.73659745	60.78%	51.31%	0.00%	51.48%	13.71%	4.37%	0.00%	4.50%	0.000465152	0.00033764	52.28%	0.00%
mouse	F	1	base30	0.3	4643271000	706770934.8	8.719414442	15.48031224	47.84748137	22.71893704	5.140161936	137.25	1.142864288	0.05454949	13.02516264	7.73308249	55.27%	45.55688149	160.425	2.755011564	0.043426713	50.44771	0	33.40811	0	65.94%	65.94%	0.00%	15.61936974	58.98%	47.85%	0.00%	48.06%	14.57%	4.89%	0.00%	5.04%	0.000472748	0.000373009	59.59%	0.00%
mouse	F	2	base30	0.3	3562434000	493622000.3	10.84699574	13.36021723	47.62984839	25.00540047	3.426973568	143.35	1.155392328	0.05805753	12.6600845	7.67153975	55.45%	46.00170004	154.845	2.5495011	0.068678043	53.26564	0	36.70894	0	71.26%	71.26%	0.00%	19.08562004	58.33%	46.59%	0.00%	46.81%	8.58%	3.34%	0.00%	3.42%	0.000473236	0.000404379	56.15%	0.00%
mouse	F	3	base30	0.3	1866834000	158734840.2	11.84163942	17.30659464	47.789879	23.56548844	3.250337821	140.3	1.066260636	0.0561448	12.97774716	7.63531685	54.77%	47.10110424	191.115	3.545759322	0.042787962	75.94788	0	47.04777	0	62.64%	62.64%	0.00%	19.73483701	60.58%	50.93%	0.00%	51.10%	17.30%	7.79%	0.00%	7.93%	0.000471613	0.00061704	50.61%	0.00%
mouse	F	4	base30	0.3	4269456000	569186201.1	8.871173561	17.83009167	47.68486456	21.9611989	5.092525708	148.84	1.204974036	0.06176781	13.43687982	7.61896884	54.93%	45.96429356	148.707	2.973199902	0.054149758	57.09403	0	33.93878	0	63.59%	63.59%	0.00%	17.57033333	58.84%	47.57%	0.00%	47.77%	11.77%	4.69%	0.00%	4.80%	0.000471349	0.000444731	56.36%	0.00%
mouse	F	5	base30	0.3	197208000	27868899.32	11.72980588	8.711846881	48.20214054	22.56437669	3.742121695	134.2	1.119279576	0.05040212	12.52017067	7.52681265	54.70%	48.60099722	6.6402	0.094122024	0.003938886	0.614	0	0.542	0	80.52%	80.52%	0.00%	14.30397086	61.23%	52.21%	0.00%	52.38%	4.47%	2.76%	0.00%	2.79%	0.00046414	0.0000136	53.64%	0.00%
mouse	F	6	base30	0.3	3846825000	435719149.1	8.912310748	20.06152257	47.00572329	22.24147742	4.707385101	138.47	1.142497052	0.06306106	12.40942598	7.2879751	55.29%	45.73641756	130.572	2.89630989	0.086900842	58.96739	0	41.02128	0	69.33%	69.33%	0.00%	17.00215691	57.06%	44.38%	0.00%	44.61%	9.48%	3.23%	0.00%	3.34%	0.0004823	0.000497486	53.07%	0.00%
mouse	F	7	base30	0.3	4538106000	512941887.5	11.0555229	18.18411745	47.22234106	21.29420592	4.960984384	140.3	1.236095368	0.06840103	12.6830487	7.77856016	55.96%	45.39097283	168.795	3.825758106	0.148414014	71.71429	0	53.79454	0	75.06%	75.06%	0.00%	21.02651133	55.32%	41.13%	0.00%	41.39%	8.47%	2.92%	0.00%	3.01%	0.000514109	0.000738971	53.85%	0.00%
mouse	G	0	base30	0.3	8475840000	989976147.4	7.797474741	24.08002727	43.64525037	17.77262966	8.224830143	136.64	1.371979152	0.08498569	13.98514516	8.06887305	53.43%	40.63430358	165.447	3.932122098	0.165922572	72.29586	0	51.31561	0	69.40%	69.40%	0.00%	16.22198192	51.80%	35.32%	0.00%	35.62%	10.19%	2.20%	0.00%	2.32%	0.000497717	0.000600371	57.21%	0.00%
mouse	G	1	base30	0.3	7721487000	783335004.6	8.990670862	23.91000205	44.76444436	18.31048132	7.243116836	144.57	1.273703324	0.07524681	13.73813525	8.41079617	54.48%	42.11955966	146.475	3.477662094	0.128553188	76.33294	0	55.86949	0	74.44%	74.44%	0.00%	16.89607687	54.34%	39.45%	0.00%	39.72%	12.56%	4.14%	0.00%	4.28%	0.00051583	0.000852249	53.40%	0.00%
mouse	G	3	base30	0.3	3704292000	339721288.6	14.04185249	19.51847396	44.88091399	25.69463221	4.600732808	137.86	1.347553716	0.06921166	13.68871945	8.31973226	53.71%	43.68139814	238.545	5.713930146	0.168838828	117.60475	0	83.05017	0	74.84%	74.84%	0.00%	23.71554864	55.45%	41.36%	0.00%	41.62%	7.90%	2.87%	0.00%	2.95%	0.000511476	0.000823703	58.23%	0.00%
mouse	G	4	base30	0.3	1380942000	94056026.47	16.05968149	15.69005243	46.80346757	29.72911669	1.88976227	135.42	1.278714944	0.05441079	13.38864513	8.10795167	54.26%	46.41061679	250.542	4.06028505	0.095528238	80.44255	0	57.89497	0	75.32%	75.32%	0.00%	22.9486913	60.47%	50.70%	0.00%	50.88%	10.89%	3.95%	0.00%	4.07%	0.000473975	0.000695844	54.27%	0.00%
mouse	G	5	base30	0.3	254988000	28779817.35	11.90460515	11.54670388	46.83014401	20.79096492	4.485675	125.66	1.293994628	0.05010617	14.61890115	8.05010689	53.38%	47.29249213	51.336	1.17632217	0.043190447	32.77916	0	26.22141	0	82.74%	82.74%	0.00%	13.05979435	62.11%	53.96%	0.00%	54.11%	5.00%	1.56%	0.00%	1.61%	0.000466255	0.00014155	53.80%	0.00%
mouse	G	6	base30	0.3	9209295000	1319204428	8.901008922	20.41604985	44.11990481	18.81390808	6.955098707	153.11	1.383790496	0.0973141	13.66514989	8.31674494	53.72%	40.81925817	151.218	3.631087464	0.166363263	75.45624	0	54.41975	0	72.58%	72.58%	0.00%	17.73390396	51.23%	34.42%	0.00%	34.73%	8.17%	2.05%	0.00%	2.15%	0.000537213	0.000616336	53.06%	0.00%
mouse	G	7	base30	0.3	7680501000	1195602761	7.910844954	19.78183739	44.04239628	19.08292948	6.912326619	146.4	1.35096186	0.07120413	13.84504709	7.9552858	53.42%	41.08173517	175.491	3.673658754	0.110651504	69.74461	0	47.14712	0	67.44%	67.44%	0.00%	15.84231737	53.08%	37.36%	0.00%	37.64%	11.45%	2.70%	0.00%	2.85%	0.000482351	0.000509421	49.89%	0.00%
mouse	H	0	base30	0.3	10670805000	1385180967	6.893896192	23.88781247	43.77457082	14.84859251	9.809831197	142.74	1.387378824	0.08652664	11.68680051	6.70644786	53.93%	39.33553388	155.124	3.00514548	0.132526647	62.81305	0	43.56908	0	70.00%	70.00%	0.00%	13.81466893	51.23%	34.43%	0.00%	34.74%	9.86%	2.64%	0.00%	2.76%	0.000525851	0.000608944	54.83%	0.00%
mouse	H	1	base30	0.3	8749350000	1315547931	6.473953722	20.94118244	44.46603417	17.07199622	7.848416827	148.23	1.332777416	0.07323796	15.20844283	8.04401052	53.40%	41.17277269	141.453	2.958287598	0.100376525	53.1185	0	34.60512	0	66.85%	66.85%	0.00%	14.84706363	53.54%	38.12%	0.00%	38.40%	11.30%	2.51%	0.00%	2.65%	0.000483057	0.000427803	57.38%	0.00%
mouse	H	2	base30	0.3	10842174000	1567455357	6.592853444	22.41330293	44.05155418	15.957526	8.695879581	139.69	1.365126504	0.08145999	13.17661121	7.94321479	53.59%	40.29777846	143.964	2.982629892	0.119018464	59.31835	0	36.9108	0	64.91%	64.91%	0.00%	14.43313446	52.51%	36.44%	0.00%	36.73%	13.96%	3.67%	0.00%	3.84%	0.000501176	0.000637966	56.01%	0.00%
mouse	H	3	base30	0.3	7696566000	813920573.1	8.636153078	23.56033108	45.08294385	18.13948618	7.774101541	147.01	1.24856402	0.0743833	13.61151631	6.95087512	53.90%	41.84167377	189.162	4.031120706	0.136551137	80.18144	0	52.43175	0	66.00%	66.00%	0.00%	17.13559574	54.98%	40.53%	0.00%	40.80%	12.22%	3.30%	0.00%	3.44%	0.000487217	0.000734917	50.33%	0.00%
mouse	H	4	base30	0.3	6795792000	1022453792	9.769838652	17.53549071	43.74928611	19.86014553	7.022116688	145.79	1.315600548	0.08535042	14.38085978	8.2591173	54.27%	41.41931947	164.331	3.802208934	0.191898825	76.9184	0	54.42974	0	72.58%	72.58%	0.00%	18.80607026	50.61%	33.48%	0.00%	33.79%	9.67%	2.00%	0.00%	2.13%	0.000492881	0.000652416	51.07%	0.00%
mouse	H	5	base30	0.3	3760263000	557300274.3	7.535012453	17.35464886	46.30291951	16.62636284	7.387871106	132.98	1.290725056	0.06531374	13.81571016	8.11285048	53.85%	44.20851543	178.839	3.590271876	0.102706998	65.30253	0	39.91749	0	58.34%	58.34%	0.00%	13.31053998	57.98%	45.93%	0.00%	46.15%	14.20%	4.41%	0.00%	4.57%	0.000485734	0.000712529	53.77%	0.00%
mouse	H	6	base30	0.3	11865987000	1637300691	9.250558779	21.11676816	41.69840446	18.15337225	7.232056637	146.4	1.375607072	0.12902885	14.56356664	8.24424321	53.42%	38.71897046	141.732	3.920607738	0.203425118	76.71946	0	62.53118	0	75.98%	75.98%	0.00%	19.82627725	45.80%	26.84%	0.00%	27.19%	7.91%	2.22%	0.00%	2.31%	0.000585947	0.000772607	52.90%	0.00%
mouse	H	7	base30	0.3	8223282000	969332814.6	9.801929037	21.34677605	43.78732629	20.77803691	6.183617087	142.13	1.283613444	0.08506187	14.70253953	8.18555619	54.06%	41.2861692	162.657	4.378388094	0.24744533	85.84078	0	64.28371	0	71.16%	71.16%	0.00%	19.8453005	51.98%	35.60%	0.00%	35.90%	10.84%	3.07%	0.00%	3.19%	0.000522284	0.001137274	53.41%	0.00%
mouse	I	0	base30	0.3	4923639000	733267466.8	6.201870742	20.358304	24.8303101	15.31070894	8.294706947	136.64	0.944561292	0.03357692	9.68237788	2.95331785	26.82%	26.57309657	171.027	3.226488738	0.036013283	59.35711	0	32.22959	0	53.17%	53.17%	0.00%	10.95694722	62.94%	69.88%	0.00%	69.78%	14.74%	7.32%	0.00%	7.42%	0.000349565	0.000387385	25.30%	0.00%
mouse	I	1	base30	0.3	3537729000	513277161.5	5.127532398	19.16765965	26.02787984	12.59023024	8.860794313	135.42	0.880687276	0.03124325	9.85448436	3.00544132	26.92%	27.98162577	127.782	2.52744228	0.036347154	50.9094	0	22.04936	0	43.43%	43.43%	0.00%	9.243487448	65.45%	74.91%	0.00%	74.77%	15.07%	8.06%	0.00%	8.15%	0.000356742	0.00036335	26.21%	0.00%
mouse	I	2	base30	0.3	6606198000	1200165297	4.605041831	18.48350418	25.48043996	13.32840401	9.798420373	132.37	0.918044348	0.03429878	8.08850119	2.0285482	26.68%	27.09613755	113.832	2.391247824	0.031503627	48.3576	0	20.26135	0	45.32%	45.32%	0.00%	9.619728167	63.43%	71.40%	0.00%	71.28%	16.31%	9.99%	0.00%	10.08%	0.000356871	0.000389066	27.25%	0.00%
mouse	I	3	base30	0.3	1419039000	235503103.1	5.2833717	12.69507986	24.14728233	12.7535251	7.850593077	122.61	0.844669868	0.02732808	9.3667616	2.63811282	23.60%	27.18647642	78.678	1.357453008	0.007380026	24.87096	0	8.7295	0	34.43%	34.43%	0.00%	9.293957437	70.80%	85.92%	0.00%	85.70%	16.51%	25.57%	0.00%	25.46%	0.000340855	0.00016811	25.08%	0.00%
mouse	I	4	base30	0.3	7539750000	1171691705	5.978177827	19.03627507	29.2839517	14.38427692	8.630297894	151.89	0.9625199	0.03671192	10.48673353	3.63022877	31.80%	29.53144611	153.729	2.789599662	0.032895099	51.40325	0	24.97324	0	49.02%	49.02%	0.00%	11.6189967	60.84%	66.26%	0.00%	66.18%	16.06%	9.41%	0.00%	9.50%	0.000385429	0.000390582	30.30%	0.00%
mouse	I	5	base30	0.3	2602665000	369393404.5	6.395783398	17.47212283	25.1884102	15.72233917	7.133654242	137.86	0.820304224	0.03141568	9.93031886	2.91798325	25.81%	27.54410706	147.033	2.898429396	0.031136426	50.14938	0	23.40162	0	47.01%	47.01%	0.00%	10.90185416	66.44%	76.89%	0.00%	76.73%	8.52%	4.32%	0.00%	4.37%	0.000352558	0.000225163	25.64%	0.00%
mouse	I	6	base30	0.3	1433592000	221111261.1	8.763702493	11.14444061	25.28853728	18.42237373	5.237181324	131.15	0.901211688	0.02872346	9.21858329	2.85353544	25.64%	28.21145131	127.503	2.240109222	0.021635836	44.28805	0	22.69013	0	50.14%	50.14%	0.00%	14.44959457	68.84%	81.97%	0.00%	81.77%	10.44%	8.97%	0.00%	8.99%	0.000349906	0.000282867	25.19%	0.00%
mouse	I	7	base30	0.3	5491665000	933816712.8	4.808928035	18.03332955	31.52570573	13.20954669	9.387320002	137.86	0.904751536	0.03588158	0.002698353	0.000931344	34.19%	31.91384958	131.688	2.037613134	0.02731235	39.33843	0	17.81334	0	47.31%	47.31%	0.00%	9.236563139	62.18%	67.86%	0.00%	67.77%	15.03%	8.67%	0.00%	8.76%	0.00039363	0.000320957	34.52%	0.00%
mouse	A	0	baseln	0	10078128000	1051273761	4.409729396	29.8997731	33.12769306	10.67751011	12.45538095	142.74	1.1996275	0.03367108	10.42131188	5.75476601	38.27%	31.52889579	143.685	3.997963302	0.037663117	98.21162	0	44.68303	0	46.63%	46.63%	0.00%	9.85366965	61.62%	56.23%	0.00%	56.30%	23.97%	9.42%	0.00%	9.61%	0.000413909	0.000605605	35.81%	0.00%
mouse	A	1	baseln	0	6494121000	828493835.8	7.858412089	21.24756689	30.41747207	14.21944912	9.380268099	145.18	1.160073476	0.04203997	10.73923445	5.79396636	36.38%	30.44657712	182.745	3.925930842	0.083735343	103.37559	0	70.04321	0	67.33%	67.33%	0.00%	14.79004001	50.22%	46.12%	0.00%	46.17%	11.23%	3.84%	0.00%	3.94%	0.000428564	0.000686686	38.26%	0.00%
mouse	A	2	baseln	0	3678723000	465237180.6	7.187617631	19.22207408	33.04155701	12.78008129	9.579225007	132.98	1.10483092	0.04066996	11.08134839	5.79132449	38.47%	33.5907238	153.45	3.452684058	0.097892954	89.65365	0	68.38135	0	73.78%	73.78%	0.00%	12.4033324	57.35%	50.23%	0.00%	50.32%	8.70%	2.41%	0.00%	2.50%	0.000421649	0.000511081	40.23%	0.00%
mouse	A	3	baseln	0	957474000	144224634.3	10.44557528	11.19348149	34.63955837	18.85940904	5.616164588	134.81	1.073651816	0.02703825	10.88235603	5.77862509	37.73%	36.09450631	156.24	3.713585694	0.014966005	66.75899	0	40.21507	0	57.87%	57.87%	0.00%	13.89590555	68.70%	70.75%	0.00%	70.72%	10.62%	6.95%	0.00%	6.99%	0.000409105	0.000215986	37.64%	0.00%
mouse	A	4	baseln	0	10001178000	1196355489	7.173976245	23.83568531	28.22432052	12.57816961	10.95320636	148.23	1.243292224	0.04910754	11.27648487	6.57340026	36.95%	27.98770462	157.914	3.515796366	0.065639856	98.41752	0	68.84317	0	75.41%	75.41%	0.00%	15.65155248	47.76%	40.04%	0.00%	40.14%	11.77%	4.26%	0.00%	4.36%	0.000416264	0.000624734	36.97%	0.00%
mouse	A	5	baseln	0	8994213000	980888989.1	7.246390609	25.31215542	30.17576202	9.30656536	13.21336598	152.5	1.178310844	0.0449655	11.24916471	5.95284375	39.22%	29.73041421	143.406	4.338601698	0.088935288	111.56149	0	81.67633	0	73.61%	73.61%	0.00%	15.21917237	50.21%	41.53%	0.00%	41.65%	9.04%	2.84%	0.00%	2.92%	0.000430442	0.000613076	39.22%	0.00%
mouse	A	6	baseln	0	3106458000	281375476.2	6.471766321	24.40728406	33.29528216	10.6130073	11.23656015	136.03	1.086395188	0.02746354	10.21935852	5.67146979	36.49%	33.90390714	185.256	3.3329424	0.042364782	79.6945	0	37.44145	0	43.04%	43.04%	0.00%	10.29901324	65.93%	65.81%	0.00%	65.81%	21.76%	12.94%	0.00%	13.05%	0.000417009	0.001048156	35.71%	0.00%
mouse	A	7	baseln	0	7884513000	1057138016	6.943852152	22.43954869	29.44317015	12.83524209	10.75481308	156.16	1.26586734	0.04064866	10.26812619	5.63386509	36.47%	28.98169837	172.701	3.70338015	0.072749306	94.89377	0	62.13274	0	66.77%	66.77%	0.00%	12.69935657	53.47%	46.05%	0.00%	46.15%	13.73%	4.35%	0.00%	4.48%	0.000408085	0.000660967	34.48%	0.00%
mouse	B	0	baseln	0	2225340000	322332851.5	4.282390418	18.44868006	24.17691525	9.876953101	9.881874736	130.54	0.992744756	0.02132687	9.51108732	3.88729292	25.16%	26.37644853	117.18	2.12041368	0.010640927	51.3594	0	22.50801	0	42.17%	42.17%	0.00%	7.255047509	71.74%	84.09%	0.00%	83.95%	19.36%	12.10%	0.00%	12.18%	0.000345792	0.000201589	24.95%	0.00%
mouse	B	1	baseln	0	2786832000	526029977.3	3.912574801	12.59281145	23.14306982	7.996134144	11.39317408	137.86	0.988236116	0.02146896	9.01967647	3.4514403	23.82%	25.38494235	76.725	1.20035007	0.019273987	30.29979	0	18.04592	0	60.10%	60.10%	0.00%	10.0490656	68.70%	79.52%	0.00%	79.39%	9.96%	3.73%	0.00%	3.80%	0.000338209	0.000146528	24.91%	0.00%
mouse	B	2	baseln	0	1856250000	254406729	4.731839047	17.7415388	24.56577999	10.94376521	9.831081169	129.93	0.970652016	0.02084277	9.20535091	3.68102637	24.90%	26.87487817	137.826	2.289987702	0.015188659	62.53113	0	17.25101	0	29.56%	29.56%	0.00%	8.801208884	72.60%	85.54%	0.00%	85.38%	13.75%	16.31%	0.00%	16.28%	0.000349102	0.000264207	24.57%	0.00%
mouse	B	3	baseln	0	1806354000	289329291.8	3.75468824	14.80698555	25.93995284	9.611811916	9.373606797	131.15	0.932979824	0.0217621	9.61201794	3.80895144	26.98%	28.2836453	67.797	1.100769522	0.007232731	26.54709	0	10.46296	0	39.59%	39.59%	0.00%	6.460728013	71.02%	82.31%	0.00%	82.18%	9.47%	7.82%	0.00%	7.83%	0.000355475	0.000102843	27.06%	0.00%
mouse	B	4	baseln	0	1879146000	249373243.7	5.669642568	18.14809564	23.91001214	13.29899607	8.050095633	132.98	0.89712846	0.0214075	9.06459813	3.60427725	24.74%	26.36464103	131.13	2.431100466	0.0104229	54.39204	0	21.92423	0	39.46%	39.46%	0.00%	8.678845017	72.41%	85.21%	0.00%	85.06%	20.40%	12.60%	0.00%	12.68%	0.000346304	0.000260908	25.97%	0.00%
mouse	B	5	baseln	0	2736558000	408748002.1	5.08837755	18.38964334	25.47690611	10.41076369	10.83503529	139.69	0.957411724	0.02381723	9.43630233	3.85419552	27.25%	27.31283801	141.453	2.23136475	0.034841983	52.28766	0	31.12712	0	58.68%	58.68%	0.00%	8.523301327	67.71%	76.08%	0.00%	75.98%	8.04%	3.46%	0.00%	3.52%	0.0003631	0.000246554	27.71%	0.00%
mouse	B	6	baseln	0	465966000	77743761.59	5.888603971	9.566637824	24.42632042	11.00072865	8.134525711	134.81	0.825494008	0.02115419	9.65028722	3.57712488	25.04%	27.32099568	17.2701	0.493409358	0.012097965	18.76703	0	15.35617	0	82.23%	82.23%	0.00%	11.62674309	72.59%	85.41%	0.00%	85.26%	3.19%	1.18%	0.00%	1.20%	0.000348018	0.000041	24.89%	0.00%
mouse	B	7	baseln	0	596646000	107363140.1	4.392944121	9.873042661	24.46847167	10.21725791	8.943204163	127.49	0.987276212	0.02122658	8.58587352	3.57844417	24.92%	27.31396777	23.994	0.332348862	0.002026195	7.05182	0	1.11763	0	15.29%	15.29%	0.00%	3.002118929	73.09%	86.29%	0.00%	86.13%	5.46%	7.99%	0.00%	7.96%	0.000348182	0.0000124	25.76%	0.00%
mouse	C	0	baseln	0	6719382000	1031292542	2.782443681	21.36252041	19.16296196	6.881730554	13.52422566	126.27	0.997996756	0.02072854	9.17606333	2.33227771	19.67%	20.74152947	126.666	2.179469976	0.016343667	55.48559	0	19.47573	0	33.49%	33.49%	0.00%	6.442385889	68.95%	79.38%	0.00%	79.26%	19.06%	10.07%	0.00%	10.18%	0.00030633	0.000240259	19.93%	0.00%
mouse	C	1	baseln	0	2216160000	285200204.9	6.958100798	19.7797928	20.83982283	12.66853982	10.3237821	139.08	0.914175644	0.02067339	8.9707114	2.99975949	21.41%	23.56224648	146.196	2.611778562	0.025662405	78.35796	0	40.25161	0	52.51%	52.51%	0.00%	10.61036819	70.67%	81.54%	0.00%	81.42%	20.49%	9.10%	0.00%	9.22%	0.00032022	0.000460569	22.49%	0.00%
mouse	C	2	baseln	0	6132753000	1074706301	3.996581426	17.93289848	20.15242574	11.24053355	10.29328785	134.2	0.927442196	0.0196778	9.41667748	2.91940782	20.77%	22.16586094	109.368	2.184016062	0.01465425	52.97549	0	20.44226	0	39.64%	39.64%	0.00%	7.93640228	70.88%	83.18%	0.00%	83.04%	15.38%	12.77%	0.00%	12.80%	0.000313738	0.000244695	20.16%	0.00%
mouse	C	4	baseln	0	6794766000	1275533211	2.396728436	18.71101657	19.47334312	6.440202763	13.6550803	139.08	0.95247848	0.0219431	8.36115007	2.77073601	20.46%	21.10615625	94.023	1.808920596	0.017482976	39.27551	0	18.61112	0	43.88%	43.88%	0.00%	5.310273824	65.78%	74.18%	0.00%	74.08%	9.91%	4.86%	0.00%	4.92%	0.000301377	0.000138232	20.25%	0.00%
mouse	C	5	baseln	0	3271941000	686517657.5	4.51582184	10.74539021	19.52566567	10.47614799	9.212772661	122.61	0.880120868	0.01824825	9.71025076	2.91643695	19.37%	22.20609665	58.032	1.095462156	0.005893339	27.75949	0	13.12023	0	47.29%	47.29%	0.00%	7.664931523	75.42%	90.56%	0.00%	90.39%	20.74%	16.22%	0.00%	16.26%	0.000306603	0.000158579	18.91%	0.00%
mouse	C	6	baseln	0	5226984000	946135539	2.988424636	17.8059759	19.65862369	7.97751261	12.25674804	143.96	0.966226196	0.0196409	8.01745035	2.79666121	20.40%	21.51671335	121.365	2.381711694	0.015297071	50.43526	0	16.40079	0	34.80%	34.80%	0.00%	5.757372224	70.94%	82.77%	0.00%	82.63%	16.97%	9.50%	0.00%	9.58%	0.00030818	0.000201512	18.71%	0.00%
mouse	C	7	baseln	0	9252765000	1842083846	3.039009982	18.38774503	19.3226033	8.914706342	12.62568964	138.47	0.93929192	0.01907217	8.62419873	2.80809396	20.78%	20.88912155	98.208	1.994525418	0.018527893	51.89393	0	19.31959	0	38.69%	38.69%	0.00%	7.241346898	69.79%	80.54%	0.00%	80.41%	14.64%	12.37%	0.00%	12.40%	0.000303309	0.000209988	21.62%	0.00%
mouse	D	0	baseln	0	18435465000	2508488534	5.878554673	26.83512551	30.11110022	9.199474483	13.69582822	157.38	1.5469665	0.08630944	12.55515982	7.30657676	43.98%	26.72693789	148.149	4.764199674	0.110473193	134.98063	0	89.56797	0	66.31%	66.31%	0.00%	13.0357183	41.28%	21.59%	0.00%	21.87%	17.34%	3.38%	0.00%	3.57%	0.000445277	0.00082235	42.52%	0.00%
mouse	D	1	baseln	0	15125643000	1790616538	6.190145916	27.15903073	28.16472642	7.04776835	15.44472172	157.99	1.511306228	0.10316572	14.24083409	7.37362367	44.67%	26.62363894	118.854	4.70104674	0.147172468	139.78702	0	107.99211	0	76.56%	76.56%	0.00%	14.76004792	39.49%	19.76%	0.00%	20.03%	15.77%	3.30%	0.00%	3.46%	0.000452181	0.001050456	42.06%	0.00%
mouse	D	2	baseln	0	12447216000	1519004052	5.944213657	26.1043813	34.04362371	9.647715499	13.2167556	156.77	1.582059556	0.05850126	13.82816939	7.32381636	45.26%	30.69585603	177.723	4.25474817	0.082034359	114.95615	0	76.72803	0	65.49%	65.49%	0.00%	11.72390332	51.25%	34.45%	0.00%	34.69%	20.71%	5.19%	0.00%	5.39%	0.000451156	0.000843976	48.22%	0.00%
mouse	D	3	baseln	0	20535390000	2212239596	6.790775973	29.12864863	27.40536689	8.238685752	15.01996994	155.55	1.59224278	0.12499802	15.29832234	8.87717341	45.62%	24.38018106	157.635	4.626873546	0.143155986	135.65431	0	104.73382	0	75.17%	75.17%	0.00%	13.92030966	38.51%	18.80%	0.00%	19.08%	12.52%	3.42%	0.00%	3.55%	0.000524493	0.001044899	46.51%	0.00%
mouse	D	4	baseln	0	11931624000	1380212602	5.152866812	28.08635051	33.07620236	7.818641036	14.92649435	134.81	1.502979788	0.06780379	12.85424714	7.47185978	43.66%	30.55292963	149.823	4.317195456	0.132650153	122.90242	0	79.81708	0	62.76%	62.76%	0.00%	11.24562985	47.31%	28.81%	0.00%	29.06%	16.66%	2.67%	0.00%	2.85%	0.000432284	0.00072256	45.97%	0.00%
mouse	D	5	baseln	0	20898189000	2172483933	7.163986548	29.34285478	26.61475591	8.474168613	14.60582486	145.79	1.584551832	0.13821837	14.33994863	7.35668017	46.69%	25.2806006	121.365	5.073212376	0.159533897	164.09918	0	128.71105	0	78.72%	78.72%	0.00%	17.87229845	36.27%	16.76%	0.00%	17.03%	14.36%	3.33%	0.00%	3.48%	0.000519115	0.001132955	45.81%	0.00%
mouse	D	6	baseln	0	2798010000	166736221.1	13.04546341	21.43086633	37.56521478	19.57563063	7.32406006	133.59	1.345816516	0.0473839	12.80854904	7.53419212	43.91%	38.09447888	219.852	6.21286098	0.199858811	163.56161	0	122.71898	0	77.59%	77.59%	0.00%	20.82469731	57.07%	44.25%	0.00%	44.43%	9.41%	2.15%	0.00%	2.24%	0.000469574	0.000903231	42.04%	0.00%
mouse	D	7	baseln	0	16876701000	2233156032	5.24831696	28.068901	33.82869711	9.362989684	13.67584573	142.13	1.389448112	0.06425827	13.55853086	7.51305058	43.95%	30.33104867	118.017	3.610804476	0.08435293	106.09919	0	67.59743	0	62.72%	62.72%	0.00%	11.32588803	49.57%	31.95%	0.00%	32.20%	20.48%	5.38%	0.00%	5.58%	0.000475477	0.000847488	43.19%	0.00%
mouse	E	0	baseln	0	11204676000	994157811.1	6.695519194	29.26899102	34.94843204	9.815160909	13.06020486	150.06	1.394280356	0.05389634	13.34386165	7.69227004	45.23%	32.48056308	159.588	4.202046732	0.088872592	118.59715	0	85.49161	0	68.53%	68.53%	0.00%	12.98905087	54.91%	40.41%	0.00%	40.62%	17.59%	5.18%	0.00%	5.34%	0.000498867	0.000999522	47.73%	0.00%
mouse	E	1	baseln	0	7426863000	1042551145	6.856103819	20.87362743	38.20553735	14.27366946	9.235365244	142.13	1.442106684	0.03982512	12.37785514	7.81946802	45.40%	36.28848007	167.121	3.768316236	0.066858322	93.39178	0	57.95764	0	66.16%	66.16%	0.00%	13.81270662	60.53%	50.82%	0.00%	50.96%	11.96%	3.23%	0.00%	3.34%	0.000476173	0.000451791	48.58%	0.00%
mouse	E	2	baseln	0	10658169000	1255117288	6.485749589	26.27748522	37.58705039	13.6495033	10.51102034	155.55	1.469760888	0.03932305	13.28741512	7.99926323	45.27%	34.30447448	183.861	4.063859406	0.056901723	101.08944	0	57.63981	0	57.05%	57.05%	0.00%	12.96501181	60.83%	51.40%	0.00%	51.53%	14.82%	5.11%	0.00%	5.23%	0.000461516	0.000567244	47.18%	0.00%
mouse	E	3	baseln	0	12633327000	1722495468	5.46527766	25.51567172	36.70041108	12.56774511	11.13341838	153.72	1.43048926	0.04677217	15.9816356	8.47361214	44.75%	32.98275756	171.864	3.661257942	0.149131713	96.26346	0	56.46593	0	58.52%	58.52%	0.00%	11.81228365	56.03%	42.38%	0.00%	42.57%	8.54%	2.13%	0.00%	2.21%	0.000482319	0.000650547	45.36%	0.00%
mouse	E	4	baseln	0	15462819000	1505115357	7.642668841	28.24197052	33.80472346	10.09700618	13.0064817	158.6	1.54592822	0.07526172	14.36838081	8.52745628	48.66%	31.39262524	133.362	4.471115292	0.107303198	153.93841	0	116.98779	0	78.47%	78.47%	0.00%	16.92948933	50.05%	32.65%	0.00%	32.90%	17.36%	5.07%	0.00%	5.24%	0.000567288	0.001160436	47.81%	0.00%
mouse	E	5	baseln	0	12771351000	1862877163	5.514143326	23.79681898	36.36306024	11.62187012	11.4620889	147.62	1.527498548	0.05042144	13.15373913	7.80240937	45.35%	33.83637058	123.597	3.240145662	0.088130768	93.7836	0	59.09024	0	64.76%	64.76%	0.00%	12.27348346	56.05%	42.40%	0.00%	42.59%	15.64%	4.74%	0.00%	4.87%	0.000495747	0.000806434	47.08%	0.00%
mouse	E	6	baseln	0	15535692000	2038956794	6.471198421	25.97537666	34.16756308	10.42845271	13.09493801	165.92	1.629963048	0.0776553	12.63173786	7.87400635	46.51%	30.75483479	154.845	4.21451745	0.103485941	106.58184	0	76.12626	0	74.04%	74.04%	0.00%	12.86548379	50.34%	33.09%	0.00%	33.33%	11.17%	3.03%	0.00%	3.13%	0.000539609	0.000703185	46.63%	0.00%
mouse	E	7	baseln	0	15864120000	2132949184	5.489507963	26.50307383	34.40687186	9.402103017	13.76193965	153.72	1.620700944	0.06308135	13.16720839	6.98463052	44.64%	30.20867236	155.682	3.820188318	0.121303251	108.921	0	70.47069	0	64.88%	64.88%	0.00%	11.62042702	52.32%	36.13%	0.00%	36.36%	15.51%	4.66%	0.00%	4.80%	0.000536834	0.001086417	48.61%	0.00%
mouse	F	0	baseln	0	1602747000	168893360.9	7.938415989	18.60346556	40.64577969	16.52810224	7.118277353	136.03	1.2576116	0.03294616	10.66811781	7.13254234	45.68%	40.89577685	172.701	3.163942998	0.021921409	74.36725	0	39.45488	0	51.62%	51.62%	0.00%	11.22207018	66.45%	62.96%	0.00%	63.01%	17.08%	6.32%	0.00%	6.44%	0.000442475	0.000245834	45.14%	0.00%
mouse	F	1	baseln	0	4643271000	706770934.8	6.819456776	16.84413095	41.02401029	17.38932785	7.188345475	129.32	1.175090964	0.03316668	12.06215003	7.27961521	46.51%	39.73453072	145.359	2.672943384	0.020410041	69.13952	0	37.2303	0	56.47%	56.47%	0.00%	12.2096291	64.98%	59.87%	0.00%	59.94%	19.21%	7.72%	0.00%	7.86%	0.00044688	0.000306621	43.30%	0.00%
mouse	F	2	baseln	0	3562434000	493622000.3	8.534224164	14.91227077	40.83205396	19.32267036	5.318541017	139.08	1.171047328	0.03400322	12.14212664	7.21604912	46.71%	40.14191687	145.638	2.59771245	0.031170898	70.63678	0	41.8792	0	62.26%	62.26%	0.00%	15.12179744	64.50%	58.87%	0.00%	58.95%	11.84%	5.27%	0.00%	5.35%	0.000447327	0.000335733	44.86%	0.00%
mouse	F	3	baseln	0	1866834000	158734840.2	9.039426124	19.71457211	40.95117771	18.30033658	5.28598716	135.42	1.225089196	0.03148266	11.6493636	7.20053348	45.94%	41.13650784	194.742	3.850332078	0.019144761	101.82453	0	48.41115	0	49.76%	49.76%	0.00%	15.01457162	66.27%	62.61%	0.00%	62.66%	22.48%	12.23%	0.00%	12.35%	0.000447018	0.000484032	45.75%	0.00%
mouse	F	4	baseln	0	4269456000	569186201.1	6.790886379	19.43432964	40.8828329	16.76188694	7.136826809	138.47	1.19995676	0.03263048	11.76738906	7.17248952	46.21%	40.10587722	135.036	2.852519088	0.024533723	71.17307	0	37.52172	0	53.74%	53.74%	0.00%	13.54263127	64.86%	59.60%	0.00%	59.67%	15.42%	6.74%	0.00%	6.85%	0.000445642	0.000340576	44.02%	0.00%
mouse	F	5	baseln	0	197208000	27868899.32	9.358610391	9.804097134	41.39710412	18.14713008	5.215500648	131.15	1.18687322	0.03305604	12.18777539	7.10285996	46.04%	42.60761909	7.0029	0.09781533	0.001801609	1.03035	0	0.748	0	74.41%	74.41%	0.00%	12.77639056	66.58%	63.25%	0.00%	63.29%	6.20%	4.84%	0.00%	4.86%	0.000443287	0.0000114	47.09%	0.00%
mouse	F	6	baseln	0	3846825000	435719149.1	6.951240002	21.57981806	40.12425712	16.57439244	7.040966838	134.81	1.250350104	0.03939684	12.14287018	7.94851827	46.67%	39.76862707	132.525	3.046689042	0.035805674	78.62633	0	47.93822	0	62.97%	62.97%	0.00%	13.21970828	63.41%	56.67%	0.00%	56.76%	13.60%	5.04%	0.00%	5.15%	0.000453041	0.000427506	44.43%	0.00%
mouse	F	7	baseln	0	4538106000	512941887.5	8.868146144	19.94615729	40.42816635	15.94423478	7.461870045	142.74	1.224496932	0.03856557	11.48884121	7.30118445	47.34%	39.52476493	169.074	3.804116892	0.067583503	100.0859	0	65.21363	0	68.76%	68.76%	0.00%	16.92639033	61.90%	53.54%	0.00%	53.66%	11.79%	4.47%	0.00%	4.57%	0.000477623	0.000648742	50.26%	0.00%
mouse	G	0	baseln	0	8475840000	989976147.4	6.126659954	25.82073421	36.45053576	13.28980912	10.90780282	151.28	1.411858396	0.04355223	12.98489304	7.60507846	44.60%	34.55672568	160.704	3.579525384	0.06845709	94.42085	0	60.73279	0	62.00%	62.00%	0.00%	12.54971211	59.00%	47.85%	0.00%	48.00%	13.68%	3.36%	0.00%	3.48%	0.000456339	0.000501577	46.56%	0.00%
mouse	G	1	baseln	0	7721487000	783335004.6	7.312200039	25.47088099	37.48115036	13.65676604	9.867618541	137.25	1.338519872	0.0400216	12.59638352	7.92627458	45.67%	35.96821885	147.87	3.526197354	0.056382437	105.61345	0	68.62375	0	70.12%	70.12%	0.00%	13.58779076	61.34%	52.43%	0.00%	52.55%	16.94%	6.38%	0.00%	6.52%	0.000472785	0.000747676	47.23%	0.00%
mouse	G	3	baseln	0	3704292000	339721288.6	11.41401558	21.23729714	37.55441439	19.62307134	6.776230408	140.91	1.353497364	0.0391586	13.34066377	7.87495058	44.83%	37.28485559	224.874	5.501907444	0.075121717	146.80057	0	100.3199	0	69.29%	69.29%	0.00%	19.23898793	62.08%	53.92%	0.00%	54.03%	11.10%	4.29%	0.00%	4.38%	0.000470026	0.00070665	42.84%	0.00%
mouse	G	4	baseln	0	1380942000	94056026.47	12.94211824	17.16292064	39.54702109	23.3891717	3.093397222	136.64	1.32665318	0.03226963	11.82171025	7.66657514	45.15%	40.08261425	241.056	4.55413251	0.039804331	99.90639	0	68.91066	0	67.72%	67.72%	0.00%	18.69967682	66.53%	63.14%	0.00%	63.18%	15.74%	6.87%	0.00%	6.98%	0.000446646	0.000625761	44.92%	0.00%
mouse	G	5	baseln	0	254988000	28779817.35	9.104672302	12.8656737	39.45065066	15.70351533	6.431808634	132.37	1.22883266	0.0281185	13.05505887	7.64557178	44.12%	40.77115087	51.057	1.170551814	0.017642012	39.51235	0	32.1259	0	77.01%	77.01%	0.00%	11.03472964	67.87%	65.95%	0.00%	65.98%	7.99%	2.89%	0.00%	2.94%	0.000440873	0.000127112	43.09%	0.00%
mouse	G	6	baseln	0	9209295000	1319204428	7.124205659	22.04789111	36.69709554	13.77493701	9.56398355	141.52	1.410162	0.04776467	13.03184792	7.85888551	44.78%	34.59800921	166.563	3.910264578	0.076384877	106.37231	0	66.44231	0	67.04%	67.04%	0.00%	13.95786908	58.48%	46.87%	0.00%	47.03%	11.31%	3.05%	0.00%	3.16%	0.00048947	0.000522914	40.73%	0.00%
mouse	G	7	baseln	0	7680501000	1195602761	6.119012984	21.36380258	36.91591079	13.94312111	9.662407986	151.89	1.36904086	0.03737152	12.99437153	7.51107987	44.53%	35.00254434	156.519	3.816896514	0.051099979	91.03438	0	54.56314	0	59.00%	59.00%	0.00%	11.99262115	60.18%	50.14%	0.00%	50.28%	15.47%	4.06%	0.00%	4.21%	0.000445245	0.000423084	40.98%	0.00%
mouse	H	0	baseln	0	10670805000	1385180967	5.471052147	25.39336434	36.58506325	10.72199789	12.37567702	140.3	1.385831504	0.04574586	12.61876868	6.91888645	45.22%	33.41429633	154.008	3.011267196	0.056580771	76.9173	0	52.21786	0	64.21%	64.21%	0.00%	10.45330417	58.46%	46.83%	0.00%	46.99%	13.65%	4.00%	0.00%	4.12%	0.000479081	0.000521835	45.87%	0.00%
mouse	H	1	baseln	0	8749350000	1315547931	4.922460221	22.6752095	37.19711862	12.45715083	10.91020236	148.23	1.368564948	0.03806097	12.60841176	7.5870361	44.43%	35.04699406	149.544	2.88931746	0.042456044	71.60848	0	40.42704	0	59.19%	59.19%	0.00%	11.07303024	60.74%	51.23%	0.00%	51.36%	16.09%	3.84%	0.00%	3.99%	0.000445357	0.000350648	48.37%	0.00%
mouse	H	2	baseln	0	10842174000	1567455357	5.113703519	24.04323172	36.78420409	11.83333483	11.2420468	148.23	1.374087224	0.03881943	12.4108999	7.47168212	44.58%	34.24075027	131.13	2.986945764	0.054469649	77.89708	0	42.64133	0	56.20%	56.20%	0.00%	10.93149312	59.87%	49.52%	0.00%	49.66%	17.72%	5.49%	0.00%	5.65%	0.000458667	0.000522241	42.01%	0.00%
mouse	H	3	baseln	0	7696566000	813920573.1	6.629940135	25.60037984	37.90892196	13.44560686	10.28296372	145.18	1.306756584	0.03550912	13.59426684	6.84203863	44.76%	35.75601745	168.516	3.939960354	0.066909852	108.956	0	59.06952	0	56.52%	56.52%	0.00%	12.91806274	61.94%	53.63%	0.00%	53.75%	15.65%	4.95%	0.00%	5.08%	0.000452175	0.000609786	43.32%	0.00%
mouse	H	4	baseln	0	6795792000	1022453792	7.79348763	19.17521374	36.50246915	14.76849639	9.369040679	145.79	1.360222348	0.04205332	12.45255459	7.77568799	45.48%	35.21266437	157.356	3.835872516	0.090495559	107.53195	0	64.91485	0	65.86%	65.86%	0.00%	14.62568498	57.82%	45.62%	0.00%	45.79%	13.52%	3.13%	0.00%	3.26%	0.000454834	0.000575221	42.40%	0.00%
mouse	H	5	baseln	0	3760263000	557300274.3	5.635911027	18.94586801	38.96577212	11.61453779	10.12475941	138.47	1.300957972	0.03631773	12.79795853	7.66987172	44.66%	37.9197491	195.579	3.584286678	0.047106903	95.97639	0	45.84646	0	50.89%	50.89%	0.00%	9.678755696	64.44%	58.76%	0.00%	58.84%	18.04%	6.06%	0.00%	6.21%	0.000451706	0.000538587	41.86%	0.00%
mouse	H	6	baseln	0	11865987000	1637300691	7.505006167	22.74237783	34.31044726	13.20870305	10.08457021	140.3	1.375055612	0.06285179	11.92127552	7.75686261	44.91%	32.46745858	145.917	4.203784134	0.094011819	106.93143	0	77.63344	0	71.26%	71.26%	0.00%	15.95048443	53.39%	37.87%	0.00%	38.09%	11.31%	3.38%	0.00%	3.48%	0.000525781	0.000677653	47.14%	0.00%
mouse	H	7	baseln	0	8223282000	969332814.6	7.65418916	23.25066035	36.49530306	15.3901076	8.717465264	148.84	1.41082658	0.04252832	12.11199682	7.72496277	45.05%	35.02022451	175.212	4.110509034	0.103015594	116.99104	0	74.97743	0	63.37%	63.37%	0.00%	15.42249141	59.29%	48.40%	0.00%	48.55%	13.56%	4.56%	0.00%	4.67%	0.000475383	0.000949172	42.45%	0.00%
mouse	I	0	baseln	0	4923639000	733267466.8	4.738670816	21.69509641	20.1096722	11.18808862	10.61416877	140.3	0.932981844	0.01939769	8.70162888	2.94601734	21.74%	21.89561406	167.4	3.121360362	0.017107003	79.4839	0	35.74802	0	44.78%	44.78%	0.00%	8.038859291	70.40%	80.56%	0.00%	80.44%	17.99%	10.43%	0.00%	10.51%	0.000311441	0.00028193	21.87%	0.00%
mouse	I	1	baseln	0	3537729000	513277161.5	3.567417476	20.89074672	21.1508277	8.292114801	11.87887389	138.47	0.962478288	0.01862594	8.64628121	3.01000126	21.66%	23.12901928	131.688	2.5129926	0.016317918	62.89736	0	22.45446	0	35.09%	35.09%	0.00%	6.033433113	71.88%	84.10%	0.00%	83.96%	17.73%	10.97%	0.00%	11.04%	0.00031889	0.000246094	22.65%	0.00%
mouse	I	2	baseln	0	6606198000	1200165297	3.482142383	19.60911624	20.61493728	9.799164408	12.05086438	136.64	0.923668028	0.0183758	8.90746115	2.98947495	21.47%	22.34492028	106.857	2.39424939	0.016119241	57.58448	0	21.76831	0	37.26%	37.26%	0.00%	7.00659579	70.50%	81.62%	0.00%	81.50%	18.26%	13.79%	0.00%	13.84%	0.000316923	0.000275206	21.32%	0.00%
mouse	I	3	baseln	0	1419039000	235503103.1	3.553262297	14.23599392	19.38116044	8.780238064	10.53303221	129.93	0.854891472	0.01688696	7.8565858	2.68980201	18.72%	22.3182081	85.095	1.4229897	0.003488671	31.56246	0	7.67952	0	25.16%	25.16%	0.00%	6.541767415	76.86%	92.33%	0.00%	92.15%	23.16%	40.92%	0.00%	40.73%	0.000304941	0.000110472	17.31%	0.00%
mouse	I	4	baseln	0	7539750000	1171691705	4.479213576	20.75492577	23.92566729	10.22132736	11.51791226	146.4	1.04264926	0.02324236	9.4217046	3.58504062	25.51%	24.4873168	142.011	2.564729262	0.013840526	62.6871	0	26.32237	0	39.72%	39.72%	0.00%	8.153797492	67.93%	77.67%	0.00%	77.56%	19.44%	13.70%	0.00%	13.76%	0.000346051	0.000291416	27.23%	0.00%
mouse	I	5	baseln	0	2602665000	369393404.5	4.641597821	19.05623211	20.33339291	11.10042027	9.873172679	129.32	1.005206136	0.01692419	9.18151486	2.93895371	20.69%	22.65499437	148.428	2.854396302	0.013219103	61.20285	0	24.04722	0	37.87%	37.87%	0.00%	7.473630304	72.73%	85.70%	0.00%	85.55%	11.10%	6.09%	0.00%	6.15%	0.000313609	0.000159474	21.34%	0.00%
mouse	I	6	baseln	0	1433592000	221111261.1	6.603089048	12.87805644	20.43412247	13.78934628	7.617223439	130.54	0.880232776	0.01805953	8.34810851	2.88315531	20.48%	23.30573966	131.409	2.256751974	0.009877714	58.48238	0	21.71765	0	38.07%	38.07%	0.00%	10.62183484	74.80%	89.32%	0.00%	89.15%	13.62%	13.68%	0.00%	13.68%	0.000313236	0.000210995	20.53%	0.00%
mouse	I	7	baseln	0	5491665000	933816712.8	3.481802051	19.32454909	25.94681463	9.327934232	11.95605013	132.37	1.02089184	0.02197043	8.87758137	3.06412176	27.52%	26.74196714	129.177	2.03867673	0.013270783	49.91572	0	18.58331	0	38.18%	38.18%	0.00%	6.396116903	68.99%	78.81%	0.00%	78.69%	16.98%	11.95%	0.00%	12.01%	0.00035792	0.000223277	28.76%	0.00%
mouse	A	0	rstate	0.15	10078128000	1051273761	5.552517587	28.42288162	41.6882136	14.02565444	9.805215414	140.3	1.18069202	0.05519937	13.02902839	6.32346225	80.38%	38.45666529	146.196	3.799371702	0.060634728	82.86146	1.83293536	43.73506	0.82900641	45.59%	53.78%	45.23%	12.29610136	54.07%	42.86%	2.27%	39.12%	20.64%	5.78%	0.10%	5.34%	0.000446387	0.000574215	47.03%	45.23%
mouse	A	1	rstate	0.15	6494121000	828493835.8	9.196451848	19.9807706	38.93558638	17.93186349	7.080638953	145.79	1.262850268	0.06587629	12.68120301	6.31853054	83.02%	37.5539298	177.723	3.93436824	0.132371267	93.67334	1.91763268	62.84977	0.96985705	51.49%	71.38%	50.58%	17.22847004	43.58%	35.60%	1.86%	32.48%	7.77%	2.48%	0.30%	2.34%	0.000468958	0.000646804	45.21%	50.58%
mouse	A	2	rstate	0.15	3678723000	465237180.6	8.379353415	18.17046529	41.59605991	15.90091414	7.704361651	142.74	1.013059088	0.06038615	11.83885115	6.33994844	86.15%	40.8887394	164.052	3.775415538	0.15343607	76.58025	1.78733138	60.27503	0.85864076	49.25%	76.70%	48.04%	14.29410414	49.92%	38.29%	2.06%	35.00%	5.59%	1.44%	0.24%	1.39%	0.000455776	0.000448672	51.95%	48.04%
mouse	A	3	rstate	0.15	957474000	144224634.3	12.7368349	10.04625628	43.17928525	23.92264509	3.679523892	127.49	1.05711246	0.0402942	12.00111066	6.31195383	88.61%	43.61931857	167.121	3.44830377	0.023618927	59.71766	1.79438479	38.44189	0.52242285	30.25%	64.44%	29.11%	16.39386096	60.47%	54.37%	2.78%	49.49%	7.82%	4.91%	0.38%	4.57%	0.0004429	0.000234395	48.52%	29.11%
mouse	A	4	rstate	0.15	10001178000	1196355489	8.249148672	22.79087933	36.53937148	15.58241428	9.005108367	146.4	1.22278074	0.07464014	12.81842562	5.60542962	80.96%	34.7588877	158.751	3.772269768	0.106459517	82.4662	1.70773199	60.63863	0.87797158	52.58%	78.48%	51.41%	17.75391	41.31%	31.08%	1.68%	28.40%	8.18%	2.82%	0.39%	2.67%	0.00045821	0.000599005	45.30%	51.41%
mouse	A	5	rstate	0.15	8994213000	980888989.1	8.295390575	24.30339192	38.17798602	11.84363813	11.30902263	143.96	1.254606648	0.07785232	12.90046506	6.5474619	80.91%	36.34629567	145.359	4.262444052	0.15266047	94.92394	1.95997711	71.96666	1.03236737	53.76%	76.47%	52.67%	17.24427504	43.35%	31.79%	1.70%	29.08%	6.23%	1.78%	0.26%	1.70%	0.000467416	0.000560266	47.65%	52.67%
mouse	A	6	rstate	0.15	3106458000	281375476.2	8.045857369	22.48050454	41.82004088	13.98486471	8.773880885	132.98	1.103520748	0.0501337	12.60980343	6.18373266	86.89%	41.25040299	169.911	3.20364375	0.074354842	75.36459	1.49995773	37.08504	0.68246981	45.71%	50.00%	45.50%	12.70113043	58.08%	50.78%	2.59%	46.24%	18.68%	9.25%	0.54%	8.46%	0.000453994	0.001123094	51.27%	45.50%
mouse	A	7	rstate	0.15	7884513000	1057138016	8.115404277	21.34208777	37.68241632	16.15124563	8.838210088	153.11	1.153699568	0.07003872	13.5364747	6.1664799	81.29%	35.7724294	182.187	3.450579558	0.109420053	82.68797	1.77823155	55.64079	0.82155159	47.23%	70.35%	46.20%	14.88500388	46.53%	35.73%	1.92%	32.63%	10.48%	2.94%	0.33%	2.80%	0.000448891	0.000654712	49.67%	46.20%
mouse	B	0	rstate	0.15	2225340000	322332851.5	5.718254032	17.08231929	32.00704303	13.87193167	7.129880342	134.2	0.960404152	0.0324157	8.67388102	4.22265907	84.79%	33.59716977	135.315	2.169623844	0.016002106	42.35407	1.07901849	22.91429	0.35516311	33.61%	49.97%	32.92%	9.485417712	62.34%	69.74%	3.68%	62.87%	15.70%	8.57%	0.65%	7.85%	0.000402841	0.000222532	34.50%	32.92%
mouse	B	1	rstate	0.15	2786832000	526029977.3	4.876468071	11.889879	30.9843915	10.62883424	9.751425506	130.54	0.89665174	0.035674	10.34031208	3.70041763	84.86%	32.59978549	79.794	1.24513383	0.03267833	27.59956	0.60627257	16.15868	0.27314709	45.82%	64.14%	45.05%	11.77062916	59.19%	66.35%	3.63%	59.81%	6.94%	2.26%	0.31%	2.13%	0.000396771	0.000130939	31.93%	45.05%
mouse	B	2	rstate	0.15	1856250000	254406729	6.387715704	15.98083914	32.44095345	14.7968671	7.335428885	124.44	0.951785216	0.03276367	11.16091375	3.9501714	85.21%	34.16184568	142.011	2.219729976	0.023537228	52.22009	1.13119186	19.33329	0.38060024	33.85%	38.42%	33.65%	11.39390652	63.03%	70.81%	3.72%	63.85%	11.28%	11.64%	0.28%	10.07%	0.000406061	0.000320398	34.94%	33.65%
mouse	B	3	rstate	0.15	1806354000	289329291.8	5.164089162	13.56474901	33.79610886	13.2306989	7.189254797	126.88	0.912068784	0.03527578	8.42825949	4.40689907	86.45%	35.53855742	70.029	1.020082992	0.012194456	22.12963	0.52014259	10.57893	0.17049167	33.35%	46.52%	32.78%	8.780810703	61.78%	67.30%	3.48%	60.75%	7.63%	6.02%	0.42%	5.53%	0.000408418	0.000124286	38.84%	32.78%
mouse	B	4	rstate	0.15	1879146000	249373243.7	7.306530002	16.78504575	31.73622699	17.39903891	5.818997698	128.1	0.94087156	0.03305342	10.36460215	3.8705863	85.00%	33.64185598	149.823	2.28010497	0.017325975	48.68088	1.19724307	23.25573	0.35016928	29.99%	48.40%	29.25%	11.3207948	62.75%	70.73%	3.76%	63.75%	16.70%	8.97%	0.72%	8.32%	0.000403938	0.000286539	34.44%	29.25%
mouse	B	5	rstate	0.15	2736558000	408748002.1	6.127650318	17.6295021	33.37290482	13.37128374	9.163366543	136.03	0.98604078	0.03672581	11.17973584	4.16376807	84.65%	34.45001994	140.337	2.213232744	0.053247824	44.50907	1.19884804	28.36038	0.43685414	37.40%	62.97%	36.44%	10.1373152	59.03%	62.15%	3.22%	56.15%	5.35%	2.21%	0.46%	2.09%	0.00041731	0.000231904	38.46%	36.44%
mouse	B	6	rstate	0.15	465966000	77743761.59	7.419707427	8.804817252	32.31619237	14.23962773	6.461204397	125.66	0.89148054	0.03057014	10.52346309	3.84148296	87.06%	34.7428779	17.298	0.48439002	0.022752753	16.32005	0.19014029	13.65178	0.11206821	60.93%	84.28%	58.94%	13.0230161	62.95%	70.74%	3.75%	63.78%	1.33%	0.48%	0.09%	0.47%	0.000404923	0.0000253	34.82%	58.94%
mouse	B	7	rstate	0.15	596646000	107363140.1	5.948112176	9.110094189	32.37616561	13.83522076	7.36320257	131.76	0.944305964	0.03099339	10.53018785	3.83969649	86.90%	34.74543047	26.3097	0.337977576	0.003294612	6.30339	0.17660818	1.77442	0.04686037	26.58%	27.95%	26.53%	4.411705561	63.24%	71.41%	3.78%	64.38%	3.63%	5.26%	0.26%	4.48%	0.000404703	0.0000166	34.05%	26.53%
mouse	C	0	rstate	0.15	6719382000	1031292542	3.703069863	20.14469182	26.35381622	9.588648775	11.30225586	130.54	0.876858972	0.03180796	9.98120529	2.98313841	78.64%	27.33915272	125.271	2.351800344	0.024932067	51.00357	1.12447073	19.82556	0.42290754	37.71%	40.00%	37.61%	8.491404823	60.20%	68.61%	4.06%	61.68%	16.87%	6.92%	-0.25%	6.16%	0.000372754	0.000252543	25.37%	37.61%
mouse	C	1	rstate	0.15	2216160000	285200204.9	8.468713701	18.50562986	28.17610159	16.10482975	8.370556812	136.03	0.880805648	0.03206914	10.08221487	3.22011053	83.50%	30.53542419	139.5	2.567170482	0.041335668	63.47211	1.21629236	38.45306	0.50344132	42.27%	58.58%	41.39%	12.92787928	61.91%	69.54%	3.96%	62.59%	16.48%	6.05%	0.27%	5.64%	0.000384444	0.000467514	29.24%	41.39%
mouse	C	2	rstate	0.15	6132753000	1074706301	5.051373542	16.84395438	27.42916349	14.62585504	8.065138635	141.52	0.903687804	0.03127322	9.19188823	3.13088244	80.15%	28.87683229	116.901	1.979030442	0.023677152	44.01737	1.02802948	20.71328	0.36846519	36.30%	46.98%	35.84%	10.14079384	61.81%	71.30%	4.06%	64.08%	12.73%	8.73%	0.31%	7.76%	0.000378579	0.000268928	27.72%	35.84%
mouse	C	3	rstate	0.15	2633769000	388674947.2	8.128327776	13.85549939	28.9039323	17.91240941	5.625914669	133.59	0.861126	0.03132005	9.84668377	2.2535184	82.91%	30.953784	144.243	2.179239396	0.020609828	46.58845	1.13324403	22.31583	0.39629045	35.48%	48.06%	34.97%	12.0265591	63.19%	72.54%	4.05%	65.26%	11.06%	8.82%	0.56%	7.99%	0.000386096	0.00029765	29.63%	34.97%
mouse	C	4	rstate	0.15	6794766000	1275533211	3.130796318	17.86379463	26.61527893	9.020761096	11.44645943	143.96	0.893216932	0.03496032	9.18105097	2.97489038	79.28%	27.68122403	90.954	1.921134732	0.028507626	36.95259	0.93279185	17.39376	0.32119983	34.95%	48.24%	34.43%	6.91548217	56.92%	63.86%	3.93%	57.48%	7.56%	2.92%	0.01%	2.64%	0.000365568	0.000124287	29.27%	34.43%
mouse	C	5	rstate	0.15	3271941000	686517657.5	5.794697511	9.850681372	26.86413958	14.22428487	7.037323141	128.71	0.83817476	0.02930677	8.80112506	3.31316818	83.03%	29.24292095	61.101	1.062790434	0.009172961	23.45987	0.51863101	13.1967	0.18012675	35.63%	54.95%	34.73%	9.860798137	65.38%	78.57%	4.62%	70.51%	16.91%	11.17%	0.79%	10.19%	0.000373994	0.000173742	27.34%	34.73%
mouse	C	6	rstate	0.15	5226984000	946135539	3.925697927	16.84852335	26.91412525	10.94082989	10.12735711	125.66	0.864574544	0.02889745	9.25633933	2.99445601	79.16%	28.2320546	130.572	2.148302514	0.023050597	39.30507	1.18503909	16.58251	0.32512153	27.88%	41.05%	27.44%	7.613339138	61.77%	71.39%	4.19%	64.16%	15.11%	6.59%	0.20%	5.95%	0.00037422	0.000216696	30.05%	27.44%
mouse	C	7	rstate	0.15	9252765000	1842083846	3.908966544	17.40842003	26.449368	11.92756685	10.24516153	137.25	0.993354796	0.03045705	14.23962995	7.23833229	77.61%	27.37197973	104.067	2.064126906	0.029729284	40.69952	0.99372859	19.21812	0.3618738	36.77%	45.06%	36.42%	9.280889767	60.87%	69.33%	4.11%	62.33%	13.34%	7.35%	-0.34%	6.08%	0.000367999	0.000207521	28.65%	36.42%
mouse	D	0	rstate	0.15	18435465000	2508488534	6.807062359	25.80800951	38.05272117	11.81787149	11.79737145	158.6	1.400682544	0.15153176	12.88545937	7.95800334	77.47%	32.65084227	143.406	4.365969714	0.184719169	110.03826	2.060144	81.18956	1.21906025	59.78%	70.59%	59.17%	15.07060895	34.59%	15.35%	0.93%	14.27%	13.33%	1.84%	0.11%	1.83%	0.000454695	0.00068219	53.34%	59.17%
mouse	D	1	rstate	0.15	15125643000	1790616538	7.047144531	26.12255636	35.81124521	9.308989329	13.42836335	145.18	1.506639624	0.16491419	15.90054368	8.21545242	79.09%	32.75883323	122.202	4.238264628	0.236309701	125.61164	2.03243341	95.57122	1.24959706	62.48%	79.29%	61.48%	16.71905304	33.27%	14.30%	0.87%	13.31%	11.68%	1.86%	0.16%	1.83%	0.000471019	0.000891545	54.21%	61.48%
mouse	D	2	rstate	0.15	12447216000	1519004052	6.958491933	25.01059151	42.14366777	12.38323487	11.35727806	148.23	1.490928064	0.09117317	15.30459308	8.60290585	79.93%	36.92562683	175.491	4.240593852	0.131834591	97.61586	1.99074416	69.9184	0.9969702	51.03%	70.08%	50.08%	13.82128326	44.10%	24.76%	1.38%	22.83%	16.26%	3.09%	0.23%	2.98%	0.000462913	0.000764835	52.91%	50.08%
mouse	D	3	rstate	0.15	20535390000	2212239596	7.660484021	28.21285637	35.0240451	10.53903915	13.29515109	161.65	1.71701212	0.19779813	13.55261873	8.58093523	76.55%	30.003395	176.049	4.849286988	0.224200565	127.93917	2.11287754	92.36658	1.25839594	60.53%	77.79%	59.56%	15.81323817	32.19%	13.48%	0.83%	12.56%	8.49%	2.00%	0.18%	1.92%	0.00054189	0.000898075	54.84%	59.56%
mouse	D	4	rstate	0.15	11931624000	1380212602	6.136021553	26.86651195	41.23388727	10.57185733	12.62103028	151.89	1.513304008	0.11147286	14.66452029	8.2813248	80.93%	36.99710954	148.149	4.553477736	0.233306315	108.4929	1.9826879	73.88481	1.08460702	55.39%	67.84%	54.70%	13.4345473	40.27%	20.54%	1.18%	19.00%	12.38%	1.35%	0.12%	1.37%	0.000441553	0.000574363	52.22%	54.70%
mouse	D	5	rstate	0.15	20898189000	2172483933	7.997770032	28.47114407	34.2739556	10.7649898	12.86788484	156.16	1.584156316	0.22959843	16.23399505	8.96268051	77.32%	31.19741394	118.017	4.957434498	0.24285312	132.23193	2.19359342	113.51053	1.41609189	65.55%	81.15%	64.56%	19.80382801	30.12%	12.02%	0.76%	11.22%	10.16%	1.84%	0.15%	1.79%	0.00053619	0.000931002	56.41%	64.56%
mouse	D	6	rstate	0.15	2798010000	166736221.1	15.03027265	19.72303843	46.5033719	23.50228269	5.216596882	145.18	1.274257208	0.07288242	14.83825861	8.30878314	88.45%	45.65425171	208.413	5.53271952	0.309153559	126.36326	2.66788643	108.83464	1.52255798	58.22%	81.03%	57.07%	23.60074287	49.39%	31.70%	1.70%	29.12%	6.44%	1.27%	0.12%	1.23%	0.000478953	0.000796686	55.29%	57.07%
mouse	D	7	rstate	0.15	16876701000	2233156032	6.197280353	26.84966983	42.17641732	12.16446839	11.32117922	151.89	1.41069932	0.10278152	14.30817052	8.33295148	79.47%	36.74575327	128.34	3.588010362	0.140272902	94.74827	1.75488646	62.05511	0.93786023	54.14%	67.55%	53.44%	13.49510738	42.61%	23.05%	1.30%	21.27%	16.05%	3.21%	0.19%	3.06%	0.000490691	0.000767635	52.34%	53.44%
mouse	E	0	rstate	0.15	11204676000	994157811.1	7.850103228	27.90706005	43.69134392	12.7927874	10.75128845	142.74	1.472447892	0.08358717	14.11813354	8.53827709	82.34%	39.37190395	155.961	4.708129572	0.148218321	104.37387	2.14364434	77.26661	1.14688355	54.42%	72.95%	53.50%	15.36371103	47.59%	29.19%	1.58%	26.85%	13.10%	3.14%	0.20%	2.98%	0.000514096	0.000909018	54.20%	53.50%
mouse	E	1	rstate	0.15	7426863000	1042551145	8.203749244	19.6265899	47.10546635	17.93224798	7.081347898	139.69	1.363534744	0.06521465	15.33214025	8.66358332	85.08%	43.39729651	171.585	3.684532614	0.103772861	70.83906	1.84242848	52.44951	0.84348267	46.75%	71.00%	45.78%	16.19964727	52.66%	36.67%	1.93%	33.62%	8.05%	1.85%	0.18%	1.77%	0.000487749	0.000388451	55.74%	45.78%
mouse	E	2	rstate	0.15	10658169000	1255117288	7.902608047	24.75530189	46.516714	17.51156021	8.038219497	155.55	1.52023786	0.06847037	15.34693538	8.87219564	83.18%	41.22199649	175.212	3.611423016	0.092098403	90.86099	1.82796619	54.51964	0.89864862	49.81%	63.70%	49.16%	15.72879332	52.96%	37.15%	1.95%	34.05%	11.58%	3.16%	0.15%	2.97%	0.0004737	0.000529891	61.86%	49.16%
mouse	E	3	rstate	0.15	12633327000	1722495468	6.657069995	24.12198936	45.42295387	16.12904072	8.644785756	167.14	1.441160516	0.08499442	13.37570227	7.74853891	82.00%	39.67142324	166.284	3.691012278	0.227732335	85.99424	1.78171293	52.66078	0.87817998	49.96%	64.53%	49.29%	14.33898252	48.38%	30.27%	1.63%	27.82%	6.36%	1.21%	0.08%	1.17%	0.000491234	0.00056202	56.09%	49.29%
mouse	E	4	rstate	0.15	15462819000	1505115357	8.676772507	27.17339714	42.20364337	12.78865088	11.09303531	145.79	1.496332776	0.12660622	14.72386531	9.50092451	81.35%	37.84834217	131.409	4.511518764	0.175012687	124.28943	2.18639094	103.45795	1.3306533	61.98%	81.25%	60.86%	19.05457438	42.67%	23.11%	1.30%	21.34%	12.07%	2.87%	0.28%	2.74%	0.000574644	0.000975627	57.43%	60.86%
mouse	E	5	rstate	0.15	12771351000	1862877163	6.627611237	22.62598617	45.04029687	15.10199653	9.201550167	141.52	1.426327252	0.09362724	15.25199256	8.65556559	83.19%	40.70013247	116.901	3.298080168	0.136972228	78.29201	1.50188925	54.30366	0.75112196	50.98%	69.60%	50.01%	14.71792997	48.61%	30.59%	1.65%	28.11%	11.47%	2.87%	0.19%	2.70%	0.000509644	0.000741609	54.51%	50.01%
mouse	E	6	rstate	0.15	15535692000	2038956794	7.453038947	24.94320807	42.88423336	13.21719962	11.09859367	153.11	1.454238804	0.1190001	14.82806948	8.78056585	80.67%	37.313637	147.87	4.157499774	0.16566994	88.8624	1.87234337	67.51035	0.97721314	53.31%	77.20%	52.19%	14.93744492	43.18%	23.69%	1.33%	21.86%	7.49%	1.73%	0.22%	1.67%	0.000552175	0.00059318	56.66%	52.19%
mouse	E	7	rstate	0.15	15864120000	2132949184	6.501041018	25.36676612	42.92731747	12.45883517	11.45143061	158.6	1.476110556	0.11255812	14.67328485	8.63723371	79.85%	36.60563141	159.867	3.940504596	0.199609711	90.23544	1.81758831	64.39877	0.95728563	53.49%	69.58%	52.67%	13.88546399	45.10%	25.97%	1.43%	23.93%	11.63%	2.78%	0.21%	2.63%	0.000551072	0.000978078	51.98%	52.67%
mouse	F	0	rstate	0.15	1602747000	168893360.9	10.07328332	17.01342761	49.26300819	21.18668021	5.126546188	129.93	1.159304664	0.04887409	13.47268489	7.88857776	90.02%	48.25500359	181.35	2.970934362	0.034132089	65.17605	1.48490702	38.68087	0.58780453	40.42%	59.32%	39.59%	13.92319242	58.19%	46.32%	2.40%	42.34%	13.74%	3.95%	0.06%	3.67%	0.00045943	0.000244381	54.14%	39.59%
mouse	F	1	rstate	0.15	4643271000	706770934.8	8.350938219	15.68809505	49.59741517	21.73518298	5.348368462	137.86	1.215313204	0.05390098	13.72046795	8.06762614	87.50%	46.79051271	145.917	2.70518286	0.032797769	58.2491	1.2894715	35.7993	0.49440645	39.40%	63.57%	38.34%	14.70099616	56.77%	43.72%	2.27%	39.99%	15.17%	5.14%	0.40%	4.80%	0.000460931	0.000313268	59.37%	38.34%
mouse	F	2	rstate	0.15	3562434000	493622000.3	10.27317352	13.70953522	49.40578592	23.72825359	3.702358533	137.25	1.196923932	0.05462766	13.23843689	8.00476082	88.32%	47.26909845	160.146	3.038052174	0.050749418	53.22392	1.37640353	39.23513	0.55088239	41.17%	68.82%	40.02%	17.82060337	56.40%	43.05%	2.24%	39.38%	9.09%	3.65%	0.33%	3.41%	0.000462144	0.000349776	60.60%	40.02%
mouse	F	3	rstate	0.15	1866834000	158734840.2	11.30364844	17.61158348	49.60244257	23.01745225	3.293713216	126.88	1.20026784	0.05445348	13.3789166	7.97132784	89.70%	48.50648456	189.441	3.71232336	0.032596701	81.32481	1.74186072	48.22552	0.73836717	43.11%	58.23%	42.39%	18.43163682	57.86%	45.71%	2.37%	41.79%	18.92%	8.74%	0.34%	8.07%	0.000460753	0.000528447	58.83%	42.39%
mouse	F	4	rstate	0.15	4269456000	569186201.1	8.413980667	18.13364949	49.46951237	21.005649	5.303172396	135.42	1.193030584	0.05133568	14.08656928	7.95420668	88.05%	47.25657426	145.359	3.00704868	0.03899095	62.61976	1.34373928	36.039	0.57160809	43.31%	60.82%	42.54%	16.35457025	56.71%	43.61%	2.27%	39.89%	11.84%	4.48%	0.22%	4.17%	0.000460614	0.000344496	56.70%	42.54%
mouse	F	5	rstate	0.15	197208000	27868899.32	11.38707808	8.828969541	50.00928247	21.9530481	3.913992787	136.64	1.177152576	0.04832294	12.65965022	7.85973433	91.76%	50.10657201	6.4728	0.09029952	0.00286345	0.822	0.05285049	0.616	0.02057022	39.49%	77.25%	38.92%	14.27475235	58.22%	46.38%	2.40%	42.40%	5.51%	3.61%	0.19%	3.12%	0.000458519	0.0000128	60.12%	38.92%
mouse	F	6	rstate	0.15	3846825000	435719149.1	8.46170837	20.34733107	48.74905355	20.97218106	5.02885126	137.86	1.197358636	0.05909797	12.76825312	8.08184223	88.36%	47.0291501	124.992	2.941865178	0.063483172	70.85214	1.40563924	44.6811	0.57736797	42.29%	68.49%	41.08%	15.92663137	55.37%	41.30%	2.16%	37.80%	9.70%	3.40%	0.35%	3.21%	0.000466898	0.000425129	54.74%	41.08%
mouse	F	7	rstate	0.15	4538106000	512941887.5	10.42525885	18.65109875	49.00522523	19.82576113	5.485668242	132.98	1.20615008	0.06370725	14.36465324	7.29578556	87.27%	46.61291122	176.607	3.940200084	0.106251471	80.1495	1.86303619	58.89528	0.87043773	47.82%	73.44%	46.72%	19.54098282	53.99%	38.86%	2.04%	35.60%	8.41%	2.98%	0.37%	2.81%	0.00049064	0.000631454	61.33%	46.72%
mouse	G	0	rstate	0.15	8475840000	989976147.4	7.430982641	24.44178482	45.26537474	16.88078535	8.612925726	132.37	1.346569572	0.0699501	14.50499477	8.42826936	84.47%	41.64281934	166.842	3.691583238	0.117188337	80.75471	1.74191339	56.45146	0.84241249	49.25%	67.83%	48.36%	15.11214678	51.23%	34.43%	1.82%	31.59%	10.04%	1.84%	0.11%	1.78%	0.000467955	0.000424118	57.70%	48.36%
mouse	G	1	rstate	0.15	7721487000	783335004.6	8.636203065	24.23360392	46.33739744	17.26496058	7.777320193	145.79	1.301851216	0.06755483	14.97949502	8.78169432	85.50%	43.16293478	139.5	3.604863564	0.095877769	86.06234	1.66989952	61.87841	0.79686247	48.97%	74.05%	47.72%	15.97316504	53.34%	37.78%	1.98%	34.62%	12.64%	4.17%	0.42%	3.92%	0.000484465	0.000727152	61.22%	47.72%
mouse	G	3	rstate	0.15	3704292000	339721288.6	13.49112803	19.80473395	46.53623231	24.36059667	4.8864237	151.89	1.323986376	0.06376889	14.77552818	8.67898052	86.75%	44.83212882	225.432	5.888090514	0.116741424	128.34171	2.70200554	90.73513	1.29183855	48.94%	73.67%	47.81%	22.52041591	53.76%	38.47%	2.01%	35.25%	6.77%	2.68%	0.40%	2.53%	0.000476759	0.000647549	60.78%	47.81%
mouse	G	4	rstate	0.15	1380942000	94056026.47	15.34780657	15.86877889	48.47151576	28.35430784	1.896822279	132.98	1.1396739	0.05188377	13.96018393	8.47818853	90.01%	47.68828461	246.357	4.070947728	0.06724972	80.84572	2.08875581	62.60937	0.97730459	47.84%	73.59%	46.79%	21.64913057	57.76%	45.51%	2.36%	41.60%	12.03%	4.63%	0.43%	4.35%	0.000455538	0.000625084	60.56%	46.79%
mouse	G	5	rstate	0.15	254988000	28779817.35	11.45670495	11.70578867	48.40241897	19.96078738	4.640264741	131.15	1.251472416	0.05220273	14.71552187	7.52974075	91.45%	48.58906644	47.709	1.19677974	0.028076346	36.27983	0.49577871	29.4206	0.25487418	53.44%	81.16%	51.41%	12.83061524	58.94%	47.74%	2.48%	43.62%	5.55%	1.74%	0.16%	1.67%	0.000451305	0.000116605	55.07%	51.41%
mouse	G	6	rstate	0.15	9209295000	1319204428	8.454562315	20.77399651	45.71680976	17.56379893	7.300335757	134.81	1.439997804	0.0815316	14.57896384	8.69111733	83.68%	41.74883198	162.099	3.784917996	0.117046512	83.90124	1.87240372	60.00719	0.91293915	49.73%	71.45%	48.76%	16.47473475	50.54%	33.39%	1.77%	30.65%	7.67%	1.79%	0.23%	1.73%	0.000497017	0.00045752	60.86%	48.76%
mouse	G	7	rstate	0.15	7680501000	1195602761	7.419631053	20.13110229	45.66423848	17.71010546	7.434035	148.84	1.3350281	0.06719529	13.72000735	8.30817778	84.87%	42.07829479	153.171	3.582381648	0.084947716	79.2949	1.77193052	51.26228	0.8505659	48.74%	65.46%	48.00%	14.56276505	52.35%	36.18%	1.91%	33.18%	11.34%	2.32%	0.11%	2.21%	0.000457697	0.000368412	57.46%	48.00%
mouse	H	0	rstate	0.15	10670805000	1385180967	6.567916441	24.22802311	45.36711441	13.88282899	10.31695076	147.01	1.468266088	0.07959851	15.34023694	8.61533218	83.82%	40.25132271	167.679	2.952524928	0.10390087	70.01552	1.47068147	47.6501	0.69265981	48.07%	68.78%	47.10%	12.71129706	50.55%	33.39%	1.78%	30.65%	9.94%	2.52%	0.41%	2.42%	0.000486701	0.000491703	58.74%	47.10%
mouse	H	1	rstate	0.15	8749350000	1315547931	6.018385135	21.38111737	46.12931097	15.83807714	8.471565446	147.62	1.293467004	0.05920028	15.29841446	8.40731206	85.14%	42.19748608	136.71	2.851441218	0.072253154	58.38777	1.39406022	37.44225	0.62118654	45.37%	64.87%	44.56%	13.55677509	52.56%	36.52%	1.92%	33.48%	11.97%	2.31%	0.22%	2.23%	0.000451631	0.000320941	52.89%	44.56%
mouse	H	2	rstate	0.15	10842174000	1567455357	6.285929766	22.74140248	45.75641181	15.24824243	8.952737954	139.69	1.360328196	0.06459983	14.32474554	8.29863349	84.13%	41.33982432	141.732	3.103531404	0.086094476	65.32149	1.39726697	40.38183	0.65863722	47.83%	62.78%	47.14%	13.40131105	51.81%	35.33%	1.87%	32.41%	14.17%	3.36%	0.08%	3.13%	0.000466053	0.000499936	60.28%	47.14%
mouse	H	3	rstate	0.15	7696566000	813920573.1	8.128717728	23.97941103	46.70748413	17.11225926	8.13090278	137.25	1.416552068	0.06081458	14.56754754	8.53064758	84.18%	42.81652491	178.839	4.04437686	0.114109938	85.34698	1.97524499	56.59268	0.90320181	46.50%	63.71%	45.73%	15.66719921	53.79%	38.52%	2.02%	35.29%	12.01%	3.03%	0.11%	2.82%	0.000461494	0.000580962	55.07%	45.73%
mouse	H	4	rstate	0.15	6795792000	1022453792	9.258534909	17.92020373	45.34778547	18.62936929	7.472001768	142.74	1.314354208	0.07766597	15.08292604	8.61160461	85.59%	42.41720816	167.958	3.931874316	0.155686771	85.57255	1.83547093	59.39733	0.91340185	50.69%	71.12%	49.76%	17.22918522	50.03%	32.62%	1.74%	29.95%	9.74%	1.90%	0.17%	1.82%	0.000463131	0.000523765	57.43%	49.76%
mouse	H	5	rstate	0.15	3760263000	557300274.3	7.150622969	17.62585985	47.9172573	15.72705577	7.766516173	137.86	1.249791372	0.05378585	13.4747543	8.4802711	88.03%	45.36057033	170.469	3.479398764	0.08081192	75.79036	1.63323018	43.43955	0.72582953	45.00%	56.84%	44.44%	12.33852412	56.07%	42.45%	2.21%	38.84%	14.13%	4.08%	0.30%	3.82%	0.000462669	0.000553896	58.72%	44.44%
mouse	H	6	rstate	0.15	11865987000	1637300691	8.805320602	21.49541333	43.30201594	16.784794	7.794435826	149.45	1.540203136	0.09512257	15.09543791	8.59979022	82.52%	39.58707409	149.265	3.958724076	0.155082027	93.99653	1.9210361	69.27607	0.99281658	52.75%	75.01%	51.68%	18.53101562	45.88%	26.94%	1.48%	24.81%	7.49%	2.05%	0.21%	1.95%	0.000536099	0.000606709	56.61%	51.68%
mouse	H	7	rstate	0.15	8223282000	969332814.6	9.200745343	21.77439743	45.4195141	19.38554112	6.613271002	137.86	1.431884676	0.07457716	14.21474768	8.54489986	84.18%	42.24370498	159.03	4.282190484	0.193244334	98.39657	2.09847275	69.82954	1.06949975	51.81%	69.55%	50.97%	18.28802995	51.35%	34.62%	1.83%	31.76%	10.22%	2.72%	0.17%	2.55%	0.000484636	0.000873631	55.67%	50.97%
mouse	I	0	rstate	0.15	4923639000	733267466.8	5.931261828	20.5886996	27.35764101	14.61859809	8.546413088	134.81	0.89151286	0.03333677	9.62768492	3.17282007	79.76%	28.56119159	151.776	2.974243368	0.0269906	68.45901	1.49041557	34.7943	0.58412311	39.71%	51.11%	39.19%	10.20634356	61.44%	69.07%	4.11%	62.17%	14.93%	6.83%	0.02%	6.17%	0.000376321	0.000288185	30.50%	39.19%
mouse	I	1	rstate	0.15	3537729000	513277161.5	4.857035335	19.4641604	28.52810977	11.91008421	9.196644523	140.3	0.916610148	0.03111975	9.15881715	3.22971404	82.14%	30.03171678	128.619	2.549547582	0.027302328	58.41591	1.15341539	23.31534	0.42597838	37.18%	42.28%	36.93%	8.478332806	62.79%	71.80%	4.09%	64.60%	15.06%	7.57%	0.23%	6.74%	0.000382978	0.000280332	30.50%	36.93%
mouse	I	2	rstate	0.15	6606198000	1200165297	4.470586297	18.58252209	27.98489793	12.94878041	9.931672501	136.03	0.98017672	0.03489035	10.18135902	3.20941803	79.20%	29.09324894	111.879	2.302863216	0.026412928	52.19566	1.16971975	22.04568	0.40918207	35.35%	44.08%	34.98%	9.119919333	61.51%	69.73%	4.05%	62.73%	15.80%	9.03%	0.12%	7.97%	0.000381198	0.000291758	27.98%	34.98%
mouse	I	3	rstate	0.15	1419039000	235503103.1	5.034146969	12.77756169	26.69855528	12.30437147	7.905339041	129.93	0.859544744	0.02879601	10.47950211	2.85826975	83.77%	29.42681896	80.073	1.274002446	0.006187032	27.17572	0.66769912	8.71264	0.18844248	28.40%	32.82%	28.22%	8.76262475	66.45%	80.36%	4.81%	72.11%	18.29%	29.04%	1.01%	24.29%	0.00037303	0.000149027	28.16%	28.22%
mouse	I	4	rstate	0.15	7539750000	1171691705	5.690393587	19.37589322	31.64742663	13.7851784	8.856062548	143.35	0.998835056	0.03539438	9.00762191	4.18072144	79.66%	31.18979313	138.105	2.66324475	0.023517061	57.37481	1.2565593	26.32285	0.47095278	37.87%	46.56%	37.48%	10.62808383	59.31%	64.38%	3.38%	58.05%	16.78%	9.59%	0.03%	8.58%	0.000403676	0.000319286	34.62%	37.48%
mouse	I	5	rstate	0.15	2602665000	369393404.5	5.974381676	17.83228516	27.71152548	14.65400332	7.55928989	137.25	0.949265064	0.03083549	10.2573975	3.14527948	82.05%	29.62275612	162.936	2.644134426	0.020892822	54.31758	1.4527672	24.18027	0.45427667	31.75%	44.59%	31.27%	9.816696535	63.58%	73.71%	4.26%	66.28%	8.78%	4.42%	0.76%	4.14%	0.000379457	0.000179831	29.38%	31.27%
mouse	I	6	rstate	0.15	1433592000	221111261.1	8.469916818	11.31242942	27.80955482	17.8083522	5.476299535	132.98	0.879595668	0.02940933	9.76580899	3.07658428	83.84%	30.38877052	128.34	2.189384184	0.015302651	48.3184	1.06958236	23.16638	0.3845833	36.44%	47.03%	35.96%	13.55051579	65.06%	76.91%	4.47%	69.10%	11.01%	9.94%	0.39%	8.98%	0.000379181	0.000249628	30.95%	35.96%
mouse	I	7	rstate	0.15	5491665000	933816712.8	4.573143257	18.27531137	33.79001869	12.566106	9.739386001	137.25	0.934609964	0.03700326	10.27518982	4.07593494	82.41%	33.59486176	134.757	1.846564794	0.021232754	42.27769	0.97102324	18.84519	0.31421074	32.88%	44.96%	32.36%	8.489061248	59.85%	64.28%	3.37%	58.04%	15.05%	8.03%	0.20%	7.20%	0.00041058	0.000243183	36.16%	32.36%
mouse	A	0	rstate	0.3	10078128000	1051273761	6.073142776	27.70781086	45.20502543	15.53091035	8.550883806	148.84	1.161716544	0.07006628	10.48846078	6.40699864	83.10%	41.23028399	156.24	3.543614928	0.08495084	75.60745	3.08586593	40.3553	1.47368786	47.96%	56.96%	47.76%	13.33476641	51.04%	37.84%	2.00%	31.77%	19.22%	4.95%	0.15%	4.20%	0.000460474	0.000597969	55.22%	47.76%
mouse	A	1	rstate	0.3	6494121000	828493835.8	9.765882636	19.41725276	42.52257126	19.57996224	6.035598655	143.35	1.149724208	0.09147816	10.9667873	6.47558856	85.95%	40.44872086	175.77	3.884962632	0.169158232	71.58108	3.23581064	55.98342	1.7109213	53.34%	73.14%	52.87%	18.21097923	40.82%	31.44%	1.63%	26.37%	6.56%	2.05%	0.24%	1.79%	0.000484634	0.0006364	53.95%	52.87%
mouse	A	2	rstate	0.3	3678723000	465237180.6	8.882025294	17.64611946	45.14409696	17.2558689	6.759808958	147.01	1.133187276	0.08219647	10.55337577	6.44433027	88.88%	43.82883925	149.823	3.687315678	0.195126021	64.52877	3.01133677	53.29031	1.51678977	50.98%	77.96%	50.37%	15.06546103	46.59%	33.39%	1.78%	28.08%	4.75%	1.20%	0.18%	1.08%	0.000465266	0.000446759	52.26%	50.37%
mouse	A	3	rstate	0.3	957474000	144224634.3	13.76005044	9.548721066	46.69400508	26.17471399	2.802940364	129.93	0.999275416	0.05896776	10.56536124	6.43816481	91.33%	46.64091249	167.679	3.523338162	0.031610488	50.82992	2.9856881	35.2287	0.92629873	31.65%	67.34%	31.02%	17.49676793	56.94%	47.67%	2.41%	39.88%	7.02%	4.24%	0.31%	3.67%	0.000452797	0.000246108	53.10%	31.02%
mouse	A	4	rstate	0.3	10001178000	1196355489	8.699355392	22.31240329	40.05498957	16.83267454	8.106825129	142.74	1.16798016	0.09824041	10.80837051	6.29792527	83.87%	37.50435419	149.823	3.497113164	0.144247578	66.86784	2.88113897	53.55888	1.5441622	54.19%	79.81%	53.60%	18.54679478	38.61%	27.54%	1.47%	23.14%	6.99%	2.36%	0.31%	2.07%	0.000475053	0.000594537	50.67%	53.60%
mouse	A	5	rstate	0.3	8994213000	980888989.1	8.71452075	23.85465238	41.53341597	12.97744411	10.48749616	137.25	1.267539092	0.10144371	11.59755597	5.10357302	83.83%	39.03576137	145.08	4.21979517	0.217527443	85.66452	3.31317816	63.57414	1.8232259	55.57%	77.62%	55.03%	18.00113944	40.60%	28.06%	1.49%	23.62%	5.43%	1.51%	0.21%	1.35%	0.000483058	0.00056593	52.92%	55.03%
mouse	A	6	rstate	0.3	3106458000	281375476.2	8.746823579	21.56104866	45.35497395	15.49711142	7.601378832	128.1	0.98882636	0.06385452	10.54322612	6.3391062	89.75%	44.21575377	184.977	3.118109184	0.09447275	63.27929	2.52953258	34.50915	1.22091813	48.39%	53.16%	48.27%	13.73730099	54.72%	44.68%	2.26%	37.38%	17.35%	8.02%	0.49%	6.74%	0.000466016	0.001169839	55.50%	48.27%
mouse	A	7	rstate	0.3	7884513000	1057138016	8.623332079	20.83110327	41.11738931	17.62142036	7.955283301	134.81	1.160114684	0.09120877	11.39022017	6.28372892	84.29%	38.51582924	176.886	3.469730142	0.14573444	67.09809	2.9943798	49.61379	1.45619663	49.16%	71.94%	48.63%	15.77407228	43.54%	31.51%	1.68%	26.45%	9.39%	2.51%	0.27%	2.22%	0.00046328	0.000667159	54.87%	48.63%
mouse	B	0	rstate	0.3	2225340000	322332851.5	6.414879587	16.44844056	35.32819122	15.79163351	5.865546615	134.2	0.893513872	0.04499297	9.6426281	2.87628579	88.40%	36.52271994	122.76	2.302858458	0.020805605	41.07355	1.80580479	21.63351	0.64147097	35.92%	53.54%	35.52%	10.49053804	58.41%	62.95%	3.13%	51.78%	14.30%	7.52%	0.52%	6.33%	0.000422922	0.000238825	40.07%	35.52%
mouse	B	1	rstate	0.3	2786832000	526029977.3	5.306023107	11.54535162	34.30569092	11.82681437	8.952901138	135.42	0.866089948	0.04342267	8.67126876	4.05791561	88.56%	35.50978388	76.725	1.22404674	0.04195213	20.4757	1.02033972	14.3309	0.48567154	47.98%	65.82%	47.60%	12.38890492	55.23%	59.91%	3.05%	49.26%	5.97%	1.90%	0.25%	1.65%	0.000416765	0.000130924	38.27%	47.60%
mouse	B	2	rstate	0.3	1856250000	254406729	7.166658723	15.20744903	35.75979148	16.59202878	6.239928717	139.69	0.946638256	0.04237923	8.80432623	4.30090185	88.80%	37.09926196	143.406	2.239780554	0.031526115	43.93231	1.89663921	18.89018	0.68403173	36.21%	42.57%	36.07%	12.50153115	59.00%	63.77%	3.15%	52.47%	10.25%	9.93%	0.26%	7.71%	0.000425381	0.000346921	39.99%	36.07%
mouse	B	3	rstate	0.3	1806354000	289329291.8	5.83442856	13.00069691	37.08557396	14.90880728	6.299577892	120.17	0.92505698	0.04817878	9.67241247	2.9654086	89.90%	38.45296627	73.098	1.068975102	0.014538424	19.59982	0.87166854	10.04761	0.30928312	35.81%	50.16%	35.48%	9.817150814	57.93%	60.47%	2.96%	49.85%	6.98%	5.31%	0.35%	4.52%	0.000426879	0.00013485	39.63%	35.48%
mouse	B	4	rstate	0.3	1879146000	249373243.7	8.03625302	16.1808881	35.038991	19.23514691	4.926781432	128.71	0.911537928	0.04513942	9.38462959	4.21365105	88.62%	36.57226903	142.29	2.423821458	0.022329598	42.46741	2.00003801	22.22027	0.63168089	32.02%	52.43%	31.58%	12.43298609	58.69%	63.76%	3.18%	52.43%	15.11%	7.86%	0.58%	6.77%	0.000423555	0.000305651	39.76%	31.58%
mouse	B	5	rstate	0.3	2736558000	408748002.1	6.579445729	17.26072316	36.67232707	14.68852786	8.334629149	129.93	0.911776692	0.05121335	8.71783213	4.45339993	88.10%	37.30873637	146.754	2.24642382	0.070454317	38.55556	2.00611179	25.49152	0.78045074	39.40%	64.84%	38.90%	10.77867654	55.33%	55.80%	2.76%	46.06%	4.60%	1.89%	0.36%	1.66%	0.000436102	0.000236073	40.84%	38.90%
mouse	B	6	rstate	0.3	465966000	77743761.59	8.054363576	8.481808627	35.6294149	15.57170973	5.771879245	121.39	0.892342272	0.0439453	9.04977668	4.17916856	90.66%	37.71826244	18.2745	0.445894872	0.027385938	15.0731	0.32905884	12.15834	0.20238864	62.49%	85.04%	61.51%	13.52510601	58.89%	63.71%	3.17%	52.41%	1.03%	0.38%	0.06%	0.35%	0.000424182	0.0000244	37.07%	61.51%
mouse	B	7	rstate	0.3	596646000	107363140.1	6.65778521	8.7272727	35.69272291	15.47004713	6.667491401	130.54	0.805926268	0.04355744	9.00443719	4.18016543	90.51%	37.7222426	24.273	0.341462262	0.003872177	5.35615	0.29377486	1.94037	0.08356894	28.56%	34.42%	28.45%	5.018405791	59.14%	64.30%	3.19%	52.89%	3.12%	4.23%	0.20%	3.25%	0.000423804	0.0000181	41.68%	28.45%
mouse	C	0	rstate	0.3	6719382000	1031292542	4.154118155	19.5385748	29.57331955	10.91512056	10.14640593	140.3	0.914749728	0.04081093	8.36751951	3.36516334	82.82%	30.12147371	114.948	2.447370264	0.0352472	43.97695	1.88930459	18.72657	0.76756487	40.68%	43.20%	40.63%	9.401162323	56.24%	62.72%	3.37%	51.32%	15.72%	5.92%	-0.11%	4.75%	0.000396641	0.000262363	31.86%	40.63%
mouse	C	1	rstate	0.3	2216160000	285200204.9	9.112984571	17.91267892	31.41609869	17.61105568	7.526471143	132.37	0.854885412	0.03944186	8.21215584	3.5845537	87.50%	33.43800365	145.08	2.776142574	0.052798197	59.49995	2.05840933	35.18242	0.91216987	44.77%	61.19%	44.31%	13.8926765	57.98%	63.27%	3.32%	51.88%	14.72%	5.12%	0.26%	4.42%	0.000407234	0.0004801	33.44%	44.31%
mouse	C	2	rstate	0.3	6132753000	1074706301	5.517072328	16.33945821	30.65590499	16.11307936	7.07952027	126.88	0.886252376	0.04450639	9.63228105	2.4982286	84.13%	31.67682767	121.365	2.084290944	0.029610342	35.53836	1.7246835	19.49299	0.66356698	38.74%	50.45%	38.47%	11.06873433	57.70%	64.90%	3.39%	53.08%	11.43%	7.23%	0.28%	5.83%	0.000401111	0.000276475	31.00%	38.47%
mouse	C	4	rstate	0.3	6794766000	1275533211	3.471249257	17.42065407	29.80504854	10.21425375	10.41401772	147.01	0.946240316	0.04380508	8.52565665	3.32843049	83.37%	30.44175165	104.625	1.77816891	0.036018196	30.59474	1.56195208	15.82648	0.58172279	37.50%	50.27%	37.24%	7.602294861	53.13%	58.43%	3.26%	47.88%	7.13%	2.63%	0.06%	2.17%	0.000389392	0.000134924	33.14%	37.24%
mouse	C	5	rstate	0.3	3271941000	686517657.5	6.354942894	9.455234844	30.12767842	15.89206502	6.153949182	131.76	0.823989512	0.04016447	8.71928302	2.18159242	87.19%	32.18415461	66.123	1.041726402	0.013786108	20.24067	0.8701063	12.35017	0.3228367	37.60%	58.16%	37.10%	10.74767371	60.94%	71.88%	3.81%	58.62%	15.01%	9.20%	0.61%	7.74%	0.000397941	0.000176814	34.47%	37.10%
mouse	C	6	rstate	0.3	5226984000	946135539	4.376804946	16.34847746	30.12789956	12.36485762	9.071978896	140.3	0.93411466	0.03857951	8.24287457	3.35582961	83.25%	31.03885142	120.807	2.412824988	0.029096218	33.60253	1.97357407	15.67508	0.59357825	30.32%	44.12%	30.08%	8.465991011	57.69%	65.24%	3.48%	53.35%	13.94%	5.70%	0.20%	4.68%	0.00039807	0.000229072	34.88%	30.08%
mouse	C	7	rstate	0.3	9252765000	1842083846	4.30820933	16.9705645	29.6496984	13.32796386	9.17282453	135.42	0.874608288	0.03796171	13.42830937	6.61362709	81.61%	30.10675427	99.324	2.06754132	0.041634352	34.01047	1.66759598	17.97245	0.65242952	39.32%	48.09%	39.12%	10.15619464	56.93%	63.39%	3.42%	51.86%	12.62%	6.17%	-0.18%	4.46%	0.000391798	0.000220549	32.56%	39.12%
mouse	D	0	rstate	0.3	18435465000	2508488534	7.192367046	25.34230006	41.3753503	12.98028677	10.87811107	170.19	1.498303892	0.19339017	14.50713985	8.14498062	80.23%	35.07068998	146.196	4.863656514	0.237170159	102.15559	3.5032785	72.58111	2.15120726	61.71%	72.33%	61.41%	15.8648647	31.83%	13.22%	0.82%	11.37%	11.76%	1.46%	0.11%	1.37%	0.000462894	0.000660389	58.20%	61.41%
mouse	D	1	rstate	0.3	15125643000	1790616538	7.400143768	25.65676829	39.22571262	10.35040979	12.52484979	139.69	1.482821804	0.22278416	12.89172682	7.98676781	82.15%	35.4150105	124.713	4.468837674	0.327816641	104.31369	3.46737689	84.76179	2.20665965	64.14%	80.45%	63.64%	17.45851421	30.73%	12.44%	0.78%	10.71%	10.05%	1.47%	0.13%	1.36%	0.000484947	0.000857721	51.78%	63.64%
mouse	D	2	rstate	0.3	12447216000	1519004052	7.40515857	24.53323673	45.5556242	13.64824635	10.49573436	150.06	1.448989228	0.12713226	13.93596624	8.41998843	82.55%	39.50629998	154.008	4.381015608	0.16014249	81.78385	3.36788984	62.68009	1.76854474	53.00%	71.99%	52.51%	14.69736107	40.97%	21.26%	1.21%	18.10%	14.38%	2.44%	0.20%	2.21%	0.000467554	0.000737491	61.93%	52.51%
mouse	D	3	rstate	0.3	20535390000	2212239596	8.009928825	27.80072457	38.40163467	11.58246902	12.42667409	163.48	1.663461516	0.24978695	12.2653832	6.68736257	79.58%	32.41698529	172.98	4.888959192	0.292447782	112.43561	3.59462008	81.7209	2.22641704	62.41%	78.84%	61.94%	16.55004349	29.67%	11.72%	0.74%	10.10%	7.49%	1.72%	0.16%	1.53%	0.000557891	0.00092278	56.08%	61.94%
mouse	D	4	rstate	0.3	11931624000	1380212602	6.584250942	26.32436865	44.63678017	11.87320127	11.57548403	135.42	1.46072058	0.14446225	13.37358022	8.14710596	83.66%	39.64694618	152.055	4.285537188	0.279492353	89.52329	3.36408381	66.76937	1.9225503	57.50%	70.02%	57.15%	14.3733065	37.69%	18.03%	1.06%	15.40%	10.75%	1.06%	0.11%	1.02%	0.000457033	0.000559819	58.13%	57.15%
mouse	D	5	rstate	0.3	20898189000	2172483933	8.353012737	28.06749738	37.70395654	11.79965221	12.03991328	148.84	1.508969492	0.31495768	14.72482599	8.66387284	80.20%	33.7506152	116.901	4.984827036	0.340931603	112.11376	3.75277351	100.5798	2.50183311	67.16%	82.15%	66.67%	20.56958336	27.58%	10.38%	0.67%	8.97%	8.95%	1.51%	0.13%	1.37%	0.000548258	0.000921053	56.25%	66.67%
mouse	D	6	rstate	0.3	2798010000	166736221.1	15.81534106	19.03563616	50.18649997	25.06235684	4.490098122	143.35	1.343765812	0.10139946	11.99120447	8.26571704	90.80%	48.69636374	231.012	5.816361834	0.419174432	122.64384	4.51737793	96.31734	2.66463532	59.58%	82.40%	58.99%	24.62827465	46.22%	27.38%	1.50%	23.20%	5.31%	1.01%	0.10%	0.91%	0.000485807	0.000760524	58.82%	58.99%
mouse	D	7	rstate	0.3	16876701000	2233156032	6.634897964	26.27265318	45.68865064	13.4612238	10.1973462	153.11	1.578202164	0.14645077	13.23674583	8.20087114	82.11%	39.39415291	123.876	3.794769984	0.174639384	72.8042	2.97498098	55.9065	1.66151017	56.21%	69.70%	55.85%	14.40959583	39.57%	19.83%	1.14%	16.91%	14.39%	2.63%	0.17%	2.33%	0.000497483	0.000763092	55.41%	55.85%
mouse	E	0	rstate	0.3	11204676000	994157811.1	8.356566102	27.26396124	47.36071436	14.14268205	9.588998628	159.82	1.500597804	0.12043127	15.66215028	7.48959288	84.74%	42.1923843	164.052	4.469633358	0.205249616	90.83124	3.62735718	68.94616	2.02568143	56.31%	74.75%	55.84%	16.33427703	44.44%	25.17%	1.39%	21.36%	11.54%	2.58%	0.17%	2.28%	0.000521184	0.000899952	57.65%	55.84%
mouse	E	1	rstate	0.3	7426863000	1042551145	8.762018287	19.12928171	50.73139606	19.45659692	6.275182871	142.74	1.380487392	0.08796727	12.89765211	8.55029546	87.34%	46.238206	167.4	3.818857908	0.147405291	60.64441	3.09502415	46.76683	1.48395834	48.45%	72.99%	47.95%	17.11778229	49.42%	31.74%	1.70%	26.83%	7.00%	1.56%	0.14%	1.39%	0.000494562	0.000395914	63.17%	47.95%
mouse	E	2	rstate	0.3	10658169000	1255117288	8.487851645	24.11563463	50.10275876	19.1177943	7.037032046	146.4	1.430557132	0.09430661	13.86538916	8.74460615	85.49%	43.94537819	186.93	3.516722712	0.12608854	72.98831	3.08354989	49.37119	1.58982598	51.91%	66.30%	51.56%	16.80966443	49.77%	32.25%	1.72%	27.25%	10.24%	2.63%	0.13%	2.28%	0.00048176	0.000529709	60.20%	51.56%
mouse	E	3	rstate	0.3	12633327000	1722495468	7.177332966	23.48688329	49.00203652	17.66768009	7.506890201	147.01	1.434982548	0.11752835	12.37391701	6.87038856	84.37%	42.36063421	158.751	3.362869488	0.322449865	71.83026	3.00588969	47.54345	1.55402751	52.05%	67.03%	51.70%	15.37091462	45.17%	26.06%	1.44%	22.10%	5.58%	1.00%	0.06%	0.90%	0.000497115	0.0005647	59.28%	51.70%
mouse	E	4	rstate	0.3	15462819000	1505115357	9.09303637	26.71337012	45.6870712	13.93993992	10.23579232	148.84	1.643174252	0.16908447	13.16183253	9.22069547	83.71%	40.46382858	130.293	4.549340472	0.226700523	107.27238	3.72478433	91.62746	2.34644064	63.56%	82.34%	63.00%	19.84555652	39.74%	20.00%	1.15%	17.05%	10.52%	2.38%	0.23%	2.12%	0.000585964	0.000972186	59.35%	63.00%
mouse	E	5	rstate	0.3	12771351000	1862877163	7.12857857	22.08773746	48.6083718	16.6490932	8.213778218	141.52	1.44908336	0.11197277	12.48446759	8.50893358	85.55%	43.47650807	123.597	3.193080624	0.193397587	72.57758	2.5420573	48.92479	1.33164478	52.89%	71.67%	52.38%	15.74295335	45.39%	26.33%	1.45%	22.33%	10.17%	2.42%	0.16%	2.10%	0.000515397	0.000755639	59.32%	52.38%
mouse	E	6	rstate	0.3	15535692000	2038956794	7.844193183	24.46448966	46.4016556	14.40763566	10.13602284	158.6	1.368746748	0.16013457	12.45590052	8.58572218	83.05%	39.89325167	137.826	3.847852062	0.221926279	81.75993	3.15988713	59.82482	1.72780253	55.24%	78.45%	54.68%	15.7293888	40.14%	20.40%	1.17%	17.39%	6.42%	1.45%	0.17%	1.30%	0.000559822	0.000594093	62.34%	54.68%
mouse	E	7	rstate	0.3	15864120000	2132949184	6.942786587	24.84800496	46.41670358	13.87712144	10.35831669	151.89	1.414306232	0.1340556	13.47591567	8.49572094	82.36%	39.18806418	164.889	3.886906458	0.263048133	74.60147	3.07681195	57.73455	1.69650837	55.56%	71.46%	55.14%	14.8339795	41.97%	22.33%	1.26%	18.99%	10.14%	2.27%	0.17%	1.98%	0.000557588	0.000961097	55.31%	55.14%
mouse	F	0	rstate	0.3	1602747000	168893360.9	11.04496967	16.32234529	52.83072763	23.2773203	4.326167951	128.71	1.182219544	0.06516446	10.95396946	7.79680979	92.26%	51.26459162	184.419	3.050452986	0.051684397	54.76635	2.49367733	35.81269	1.04769245	42.48%	62.72%	42.01%	15.1006878	54.69%	40.04%	2.09%	33.71%	12.19%	3.28%	0.04%	2.82%	0.00046364	0.000249309	66.86%	42.01%
mouse	F	1	rstate	0.3	4643271000	706770934.8	9.015663831	15.22489623	53.11984491	23.61414805	4.626601941	126.88	1.274297608	0.07108441	11.66449431	7.94045777	89.72%	49.65569102	148.986	2.853935874	0.045759745	49.50851	2.16486437	32.79217	0.88167097	41.30%	66.56%	40.73%	15.73646503	53.47%	38.02%	1.99%	32.04%	13.68%	4.37%	0.34%	3.78%	0.000468145	0.000323535	60.35%	40.73%
mouse	F	2	rstate	0.3	3562434000	493622000.3	10.98687188	13.28816733	52.95209411	25.53468201	3.192342214	140.3	1.19418966	0.07142746	14.5060706	6.84540759	90.48%	50.1738004	153.171	2.683334856	0.066655846	48.66773	2.31094454	35.48652	0.97180498	42.67%	71.55%	42.05%	18.85709903	53.08%	37.36%	1.96%	31.49%	8.14%	3.13%	0.27%	2.72%	0.000468612	0.00036132	59.43%	42.05%
mouse	F	3	rstate	0.3	1866834000	158734840.2	12.26909493	16.82328894	53.14906618	24.93580685	2.712658541	133.59	1.227993956	0.06975764	12.13062809	7.86266572	91.91%	51.48728182	183.861	3.582415686	0.041354893	70.00289	2.93513144	44.77844	1.31089718	45.08%	61.99%	44.66%	19.80851246	54.60%	39.89%	2.08%	33.59%	17.23%	7.55%	0.29%	6.43%	0.000469606	0.000550547	61.81%	44.66%
mouse	F	4	rstate	0.3	4269456000	569186201.1	9.121138995	17.58018228	52.98793765	22.83491377	4.552936653	142.13	1.200146236	0.07251745	11.49626345	7.83411181	90.25%	50.14791906	136.152	2.817889632	0.054309469	51.65161	2.26042741	32.95417	1.01391133	45.28%	63.82%	44.85%	17.50034832	53.50%	38.06%	2.00%	32.08%	10.75%	4.03%	0.20%	3.46%	0.000469587	0.000373234	60.95%	44.85%
mouse	F	5	rstate	0.3	197208000	27868899.32	12.25036582	8.50083718	53.54448889	23.54618208	3.467624508	128.71	1.063614032	0.06430547	11.24642085	7.75863921	93.96%	53.14584164	6.9471	0.091049454	0.003596465	0.657	0.08733117	0.515	0.0348715	40.22%	78.47%	39.93%	14.8628243	54.88%	40.38%	2.11%	33.99%	5.22%	3.14%	0.17%	2.42%	0.000465861	0.0000133	58.28%	39.93%
mouse	F	6	rstate	0.3	3846825000	435719149.1	9.129581069	19.84943857	52.31263891	22.93549001	4.244172068	138.47	1.17618338	0.07559972	12.46098686	7.95013037	90.57%	49.99407485	120.528	2.898956802	0.077224128	59.79744	2.36328235	40.61006	1.02814242	44.15%	70.90%	43.50%	17.15648572	52.11%	35.91%	1.90%	30.29%	8.49%	2.94%	0.27%	2.58%	0.000474405	0.000439358	58.73%	43.50%
mouse	F	7	rstate	0.3	4538106000	512941887.5	11.06818902	18.10983627	52.51280904	21.44262582	4.661143853	136.03	1.193917768	0.09165002	11.80650387	6.75424827	89.43%	49.46853972	168.516	3.610479834	0.143883643	63.36853	3.13374339	52.6123	1.53009021	49.41%	75.40%	48.83%	20.54426485	50.78%	33.76%	1.79%	28.50%	7.38%	2.53%	0.29%	2.22%	0.000498293	0.000639476	63.55%	48.83%
mouse	G	0	rstate	0.3	8475840000	989976147.4	7.985953965	23.81378785	48.88197966	18.44198502	7.565143888	143.35	1.360250628	0.09722396	12.52967219	8.33118804	86.85%	44.49047399	160.146	3.7055853	0.149981884	65.76013	2.94212472	50.86521	1.49363422	51.23%	70.14%	50.77%	16.12817827	47.83%	29.51%	1.60%	24.97%	8.69%	1.53%	0.08%	1.37%	0.000471132	0.000426527	58.57%	50.77%
mouse	G	1	rstate	0.3	7721487000	783335004.6	9.21511181	23.66494208	50.00097749	18.88612194	6.85256469	143.96	1.286838172	0.08013413	13.81020599	8.64984757	87.86%	46.09077957	144.243	3.406105434	0.123814614	73.57106	2.81973196	55.33401	1.42019942	51.01%	75.67%	50.37%	16.97954489	50.06%	32.67%	1.74%	27.60%	11.27%	3.56%	0.33%	3.10%	0.000491472	0.000744302	62.93%	50.37%
mouse	G	3	rstate	0.3	3704292000	339721288.6	14.37324569	19.2178648	50.3277966	26.43469127	4.102671085	150.67	1.31469276	0.07928065	12.16833807	8.61225603	89.10%	47.95528932	228.501	5.879764014	0.165321203	97.7729	4.55157902	81.09163	2.27279767	50.52%	75.49%	49.93%	23.85531495	50.58%	33.44%	1.78%	28.24%	5.74%	2.26%	0.30%	1.99%	0.000486037	0.00065431	59.03%	49.93%
mouse	G	4	rstate	0.3	1380942000	94056026.47	16.2637017	15.45041804	52.10785975	30.22402222	1.557124677	141.52	1.323184436	0.07200882	12.51897969	8.39234914	92.26%	50.73218245	251.937	4.078219416	0.08885174	73.92929	3.51374371	55.59863	1.71095701	49.25%	75.79%	48.69%	22.6935927	54.37%	39.50%	2.06%	33.26%	11.01%	3.96%	0.37%	3.47%	0.000462337	0.000640256	64.85%	48.69%
mouse	G	5	rstate	0.3	254988000	28779817.35	12.42275802	11.22996288	52.12848712	21.7035061	4.007694629	128.1	1.201509736	0.06084182	13.16454349	6.98552869	93.78%	51.78890253	47.988	1.134858396	0.038114594	32.79731	0.85008878	26.51799	0.4585783	54.99%	82.78%	53.94%	13.51402403	55.53%	41.49%	2.16%	34.92%	4.79%	1.41%	0.13%	1.28%	0.000458527	0.000114968	58.56%	53.94%
mouse	G	6	rstate	0.3	9209295000	1319204428	9.050459473	20.1780333	49.43303969	19.2626386	6.324681087	155.55	1.34746928	0.09789824	13.56722633	8.60176093	86.06%	44.64445581	150.939	3.80069955	0.161309305	73.23173	3.15637774	53.58682	1.61371819	51.63%	73.33%	51.13%	17.54007074	47.50%	29.06%	1.57%	24.60%	6.76%	1.54%	0.18%	1.39%	0.000508183	0.00047312	60.31%	51.13%
mouse	G	7	rstate	0.3	7680501000	1195602761	7.988018272	19.58463099	49.31923564	19.369447	6.452736261	140.91	1.324589144	0.09249128	12.83937305	8.2143075	87.24%	44.97381577	147.591	3.481835226	0.114339998	64.49188	2.98479013	46.35725	1.50156555	50.70%	68.09%	50.31%	15.6183636	49.09%	31.26%	1.68%	26.43%	9.86%	1.93%	0.08%	1.70%	0.000464429	0.000370187	57.80%	50.31%
mouse	H	0	rstate	0.3	10670805000	1385180967	7.032680396	23.70947127	48.98338698	15.30007363	9.335552626	150.06	1.304063924	0.0990731	12.88629832	8.48520939	86.22%	43.01418338	159.309	3.003906204	0.132406198	56.1004	2.48107314	42.77411	1.2347508	50.27%	70.73%	49.77%	13.62282578	47.30%	28.80%	1.56%	24.38%	8.63%	2.14%	0.31%	1.92%	0.000492908	0.000501764	62.41%	49.77%
mouse	H	1	rstate	0.3	8749350000	1315547931	6.491714415	20.78901661	49.76676411	17.31105788	7.325698672	142.13	1.395475792	0.08835063	13.02981799	8.32222937	87.47%	45.0533639	146.754	2.866593984	0.095595048	47.48322	2.34387307	33.71023	1.1010755	47.40%	67.28%	46.98%	14.56485103	49.40%	31.71%	1.70%	26.80%	10.45%	1.97%	0.16%	1.77%	0.000459949	0.000329844	60.17%	46.98%
mouse	H	2	rstate	0.3	10842174000	1567455357	6.753664844	22.1858805	49.29621568	16.65292631	8.018073063	156.77	1.406115132	0.08427772	11.8426182	8.20128568	86.45%	44.0809648	146.475	2.809113318	0.120081936	59.58382	2.35710161	36.59762	1.16750346	49.90%	65.40%	49.53%	14.34702665	48.71%	30.73%	1.65%	25.99%	12.48%	2.74%	0.07%	2.34%	0.000475772	0.000495422	60.20%	49.53%
mouse	H	3	rstate	0.3	7696566000	813920573.1	8.788329782	23.31157173	50.35089602	18.71817024	7.285840247	148.23	1.346393428	0.08715085	13.00233333	8.43489542	86.50%	45.68993682	184.419	4.182542226	0.152135764	78.82471	3.32742293	51.63917	1.5973929	48.43%	66.66%	48.01%	16.79417598	50.54%	33.39%	1.77%	28.20%	10.59%	2.46%	0.09%	2.11%	0.00046905	0.000573982	59.54%	48.01%
mouse	H	4	rstate	0.3	6795792000	1022453792	9.897358576	17.37105692	49.01381715	20.33262386	6.647332002	150.06	1.378801904	0.09458118	13.12215184	8.49079252	87.92%	45.34909636	163.215	3.646706148	0.188342127	67.91233	3.0956403	53.27826	1.6076433	52.42%	73.34%	51.93%	18.31080927	46.75%	28.06%	1.53%	23.76%	8.40%	1.55%	0.12%	1.38%	0.000467775	0.00051582	62.44%	51.93%
mouse	H	5	rstate	0.3	3760263000	557300274.3	7.83725358	17.05923145	51.53362179	17.61387773	6.754622325	132.98	1.28630166	0.07254879	11.38464033	8.40706202	90.36%	48.33000086	172.701	3.4504284	0.100283412	64.43231	2.75205483	39.58131	1.29871514	47.48%	59.38%	47.19%	13.50691576	52.65%	36.66%	1.93%	30.91%	12.41%	3.47%	0.24%	3.00%	0.000467881	0.000567381	59.93%	47.19%
mouse	H	6	rstate	0.3	11865987000	1637300691	9.325825529	20.96909099	47.04118201	18.29627574	6.805470153	153.72	1.393843228	0.13044842	14.51978661	7.44237809	84.89%	42.46586589	140.616	4.185226836	0.192522142	75.54726	3.24829223	61.47522	1.75149473	54.47%	76.57%	53.92%	19.51447878	42.86%	23.32%	1.31%	19.82%	6.60%	1.77%	0.17%	1.56%	0.00054713	0.000628207	65.07%	53.92%
mouse	H	7	rstate	0.3	8223282000	969332814.6	9.843922903	21.19846616	49.09219445	21.05988642	5.834878196	142.13	1.282543652	0.09204606	11.88175933	8.44865091	86.51%	45.15018609	157.356	4.474960488	0.240694746	88.08993	3.54497295	62.95006	1.88287565	53.57%	71.98%	53.11%	19.4016589	48.12%	29.90%	1.61%	25.30%	9.00%	2.26%	0.14%	1.96%	0.000491649	0.000880968	63.78%	53.11%
mouse	I	0	rstate	0.3	4923639000	733267466.8	6.458761552	20.06808946	30.58593924	16.15269471	7.520099131	147.62	0.940250208	0.04082957	8.36223906	3.51400294	83.76%	31.35507304	169.074	3.06951207	0.039179186	61.09348	2.50766807	32.09009	1.057534	42.44%	53.91%	42.17%	11.14430239	57.43%	62.98%	3.43%	51.63%	13.60%	5.83%	0.06%	4.81%	0.000399599	0.000300627	33.86%	42.17%
mouse	I	1	rstate	0.3	3537729000	513277161.5	5.486029496	18.75278348	31.77423335	13.67888512	7.860350682	145.18	0.893908176	0.04128997	8.32907586	3.58700475	86.13%	32.90714177	137.547	2.486192982	0.03741532	51.8005	1.93880567	22.294	0.77365368	40.05%	45.85%	39.90%	9.609959285	58.82%	65.48%	3.43%	53.66%	13.56%	6.28%	0.20%	5.07%	0.000406472	0.000290584	34.81%	39.90%
mouse	I	2	rstate	0.3	6606198000	1200165297	4.92385654	18.0877341	31.23338287	14.39882765	8.92979516	130.54	0.987451548	0.04158449	8.42170252	3.56783392	83.15%	31.89844088	111.6	2.293311714	0.035895412	40.6374	1.96435334	20.76803	0.73798076	37.78%	47.31%	37.57%	10.04272406	57.56%	63.60%	3.37%	52.09%	14.59%	7.74%	0.15%	6.16%	0.00040478	0.0003102	33.56%	37.57%
mouse	I	3	rstate	0.3	1419039000	235503103.1	5.773659914	12.1018028	29.95875021	14.02885475	6.760941421	121.39	0.840143856	0.0378394	9.01766628	3.26875976	88.02%	32.40503921	78.957	1.403744688	0.008182447	24.94382	1.11269832	8.69153	0.34551518	31.17%	36.83%	31.05%	9.806863396	61.89%	73.58%	3.96%	60.00%	16.48%	24.23%	0.88%	18.06%	0.000397208	0.000167921	34.24%	31.05%
mouse	I	4	rstate	0.3	7539750000	1171691705	6.251895388	18.71537733	34.90871103	15.43470384	7.665812919	145.18	1.058664224	0.04603996	9.13028956	3.52794925	83.21%	33.89778128	149.823	2.781285972	0.030986303	50.01696	2.11132851	24.67784	0.85085148	40.52%	49.86%	40.30%	11.71187283	55.48%	57.93%	2.88%	47.66%	15.16%	8.00%	0.07%	6.49%	0.000422836	0.000325597	38.05%	40.30%
mouse	I	5	rstate	0.3	2602665000	369393404.5	6.56406515	17.21525292	30.98877611	16.22251028	6.54063991	129.32	0.926326348	0.03982524	10.15214053	2.29297866	86.11%	32.53582663	152.334	2.898535902	0.030217236	48.80308	2.42749388	22.74916	0.82169737	34.12%	47.90%	33.85%	10.80743952	59.49%	67.27%	3.56%	55.07%	7.83%	3.86%	0.57%	3.36%	0.000403016	0.000191929	32.01%	33.85%
mouse	I	6	rstate	0.3	1433592000	221111261.1	9.295402074	10.67449104	31.08350393	19.58220977	4.624866814	142.74	0.883541536	0.04039006	9.18509767	3.4611787	87.93%	33.35030611	140.895	2.34068163	0.020942686	42.94889	1.79462153	22.21226	0.68841262	38.66%	51.14%	38.36%	14.77448899	60.76%	70.20%	3.71%	57.38%	9.97%	8.57%	0.33%	7.12%	0.000402611	0.000267266	34.54%	38.36%
mouse	I	7	rstate	0.3	5491665000	933816712.8	5.093362688	17.7325726	37.05422374	14.09225662	8.649787567	135.42	0.91919292	0.04852511	9.01166532	4.34488586	85.82%	36.34180425	124.434	2.081600112	0.028380714	37.34572	1.6265983	17.82827	0.57561828	35.67%	48.24%	35.39%	9.454434717	56.10%	57.82%	2.87%	47.68%	13.78%	6.78%	0.25%	5.55%	0.000429843	0.000255737	44.42%	35.39%
mouse	A	0	tstate	0.15	10078128000	1051273761	6.186614312	27.68425072	44.54109247	15.85262014	8.616554996	139.69	1.17855688	0.05747348	13.57334902	5.2938403	48.02%	40.24187021	157.914	3.63878115	0.057965237	78.16068	1.83293536	45.04897	0.45999661	26.38%	55.40%	25.10%	13.15620197	52.89%	40.31%	23.67%	39.28%	20.39%	5.39%	3.76%	5.47%	0.000438234	0.000573778	48.53%	25.10%
mouse	A	1	tstate	0.15	6494121000	828493835.8	9.983761651	19.33625588	41.60340243	19.85083427	6.134720545	140.3	1.157044688	0.06636622	13.67859283	5.50320603	49.30%	39.25102488	183.582	4.123941234	0.1465454	88.48977	1.91763268	63.71645	0.61899402	34.04%	72.36%	32.28%	18.12898324	42.47%	33.51%	19.15%	32.59%	7.09%	2.20%	2.36%	2.29%	0.000460223	0.000618621	49.83%	32.28%
mouse	A	2	tstate	0.15	3678723000	465237180.6	9.320780727	17.4156904	44.37536684	18.17206525	6.631914237	136.64	1.014572876	0.05964282	12.54064105	5.29866673	52.08%	42.71046051	159.588	3.44040183	0.146793011	79.37255	1.78733138	60.90156	0.56136381	33.35%	77.50%	31.41%	15.2115156	48.59%	35.83%	21.41%	34.96%	4.92%	1.23%	1.59%	1.31%	0.000445327	0.00041561	53.55%	31.41%
mouse	A	3	tstate	0.15	957474000	144224634.3	13.61766029	9.671526608	45.92183731	25.70756157	3.187159108	131.15	1.096487108	0.045812	11.14569421	5.64773573	53.70%	45.43407338	179.397	3.33964752	0.024038517	55.89024	1.79438479	39.33757	0.31335906	19.02%	65.94%	17.46%	17.14119908	58.98%	50.93%	27.76%	49.36%	7.60%	4.63%	3.31%	4.59%	0.000431803	0.00023169	52.59%	17.46%
mouse	A	4	tstate	0.15	10001178000	1196355489	9.036023274	22.06621632	39.22223866	17.55624844	7.883064875	155.55	1.245889136	0.07768481	13.03618743	5.2775219	47.59%	36.45616951	155.961	3.55834533	0.11342186	75.52399	1.70773199	61.28548	0.57482311	35.64%	79.32%	33.66%	18.75762705	40.20%	29.30%	17.52%	28.59%	7.34%	2.50%	2.69%	2.58%	0.000451087	0.000567837	51.90%	33.66%
mouse	A	5	tstate	0.15	8994213000	980888989.1	8.97477761	23.71061899	40.76737442	13.36101707	10.42339086	140.3	1.240990636	0.07160721	10.32601703	4.82481132	48.37%	37.98214602	153.171	3.935039118	0.15532503	98.07103	1.95997711	72.62948	0.68437269	36.85%	77.18%	34.92%	18.09783629	42.15%	29.80%	17.95%	29.12%	5.58%	1.56%	1.87%	1.64%	0.000457803	0.000528674	50.75%	34.92%
mouse	A	6	tstate	0.15	3106458000	281375476.2	8.813192349	21.63195908	44.54632104	15.53543179	7.825806475	131.15	1.065793208	0.04806537	15.69924832	5.41268497	52.01%	43.01647407	186.651	3.236325354	0.067899345	74.54278	1.49995773	38.08876	0.37858981	26.47%	51.36%	25.24%	13.37059064	56.70%	47.66%	26.26%	46.22%	18.10%	8.56%	5.69%	8.48%	0.000443568	0.001099215	49.04%	25.24%
mouse	A	7	tstate	0.15	7884513000	1057138016	8.829371251	20.7535929	40.30351714	17.89447277	8.005411831	156.77	1.180955428	0.06467207	12.25121646	5.20153277	47.90%	37.41003266	177.723	3.774474186	0.122157474	74.54024	1.77823155	56.31779	0.52270638	31.18%	71.21%	29.39%	15.71481264	45.33%	33.56%	19.91%	32.73%	9.76%	2.63%	2.80%	2.74%	0.000440198	0.000627449	45.55%	29.39%
mouse	B	0	tstate	0.15	2225340000	322332851.5	6.223757443	16.6454889	34.45793807	15.17900274	6.28758687	132.37	0.918672972	0.03297032	9.91828733	2.8091336	45.63%	35.19393882	125.829	2.22953658	0.01600391	45.3096	1.07901849	23.51964	0.1878073	18.79%	51.29%	17.41%	9.963616159	60.73%	66.43%	32.42%	63.84%	15.60%	8.28%	5.06%	8.15%	0.000398498	0.000225819	40.87%	17.41%
mouse	B	1	tstate	0.15	2786832000	526029977.3	5.331149511	11.50066671	33.42262078	11.72070428	9.039486999	131.76	0.927805796	0.03413342	12.56415797	3.08682605	45.04%	34.18594207	81.468	1.241107098	0.031639756	26.13702	0.60627257	16.40164	0.15694297	27.45%	65.11%	25.89%	12.41382877	57.57%	63.19%	31.19%	60.75%	6.56%	2.08%	2.33%	2.15%	0.000392531	0.000129215	35.79%	25.89%
mouse	B	2	tstate	0.15	1856250000	254406729	6.957252596	15.42329707	34.89115796	16.0551416	6.650035823	128.71	0.896140276	0.0324339	10.63384259	3.02304282	45.94%	35.75981511	145.359	2.31925599	0.022902292	51.04187	1.13119186	20.10615	0.19188832	17.94%	39.96%	16.96%	11.88133847	61.36%	67.37%	32.78%	64.73%	11.12%	11.05%	3.12%	10.41%	0.000401104	0.000320088	35.39%	16.96%
mouse	B	3	tstate	0.15	1806354000	289329291.8	5.657880047	13.18020366	36.26021591	14.42718878	6.653410645	124.44	0.885416096	0.033529	8.98362136	3.06291762	47.49%	37.15165176	73.098	1.08442872	0.010900794	22.12514	0.52014259	10.88338	0.08794099	18.20%	47.86%	16.91%	9.210776785	60.22%	63.98%	31.45%	61.52%	7.68%	5.89%	2.92%	5.73%	0.000403143	0.000126385	38.69%	16.91%
mouse	B	4	tstate	0.15	1879146000	249373243.7	7.864294253	16.35390815	34.16990144	18.72396357	5.247561838	131.76	0.946244356	0.03273215	12.10802908	3.35536901	45.64%	35.23258521	130.572	2.455406892	0.017776815	45.77957	1.19724307	23.8777	0.18586801	16.84%	49.70%	15.52%	11.79145432	61.06%	67.31%	32.80%	64.68%	16.54%	8.69%	5.41%	8.58%	0.000399175	0.000289362	37.34%	15.52%
mouse	B	5	tstate	0.15	2736558000	408748002.1	6.649444841	17.23285606	35.84873647	14.66386493	8.491394554	130.54	0.905786988	0.04034867	11.28422953	3.24949023	46.44%	36.04521309	135.315	2.56278507	0.057509635	47.68977	1.19884804	28.76505	0.25737204	23.00%	63.87%	21.47%	10.64425972	57.52%	58.99%	29.45%	56.80%	4.97%	2.04%	2.26%	2.09%	0.000411463	0.000227271	37.24%	21.47%
mouse	B	6	tstate	0.15	465966000	77743761.59	8.067616003	8.482826583	34.76089856	15.53108469	5.898527401	130.54	0.935454728	0.03236664	9.90332441	2.91697651	47.07%	36.3666114	17.019	0.473735028	0.022767689	17.14875	0.19014029	13.73056	0.07628399	43.62%	84.76%	40.12%	13.49042936	61.26%	67.29%	32.84%	64.66%	1.28%	0.46%	0.57%	0.47%	0.000399978	0.0000251	36.50%	40.12%
mouse	B	7	tstate	0.15	596646000	107363140.1	6.434411877	8.857865878	34.81748059	14.89105737	6.944881247	129.93	0.902555796	0.0347516	10.89876984	2.7652121	46.94%	36.36164222	24.9705	0.349734594	0.003251851	6.49258	0.17660818	1.9116	0.02247746	13.33%	30.11%	12.73%	4.642420297	61.56%	67.97%	33.07%	65.31%	3.54%	5.07%	1.84%	4.77%	0.000399961	0.0000172	36.46%	12.73%
mouse	C	0	tstate	0.15	6719382000	1031292542	4.078680293	19.6209971	28.71339014	10.62420521	10.45490507	136.03	0.964080956	0.03033986	9.50018755	2.24352667	38.79%	28.83923241	116.622	2.258501088	0.026478577	48.99557	1.12447073	20.45843	0.2078312	19.44%	41.28%	18.48%	8.921136939	58.54%	65.73%	32.74%	63.17%	17.03%	6.80%	1.94%	6.55%	0.000371437	0.000260102	29.89%	18.48%
mouse	C	1	tstate	0.15	2216160000	285200204.9	9.128462344	18.01032733	30.57467957	17.49668012	7.772345571	132.98	0.845976	0.03355944	9.46907402	3.50062251	42.53%	32.13274733	145.359	2.46606957	0.03895868	68.25974	1.21629236	39.18827	0.28868597	25.58%	59.70%	23.73%	13.47450592	60.23%	66.43%	33.05%	63.86%	16.01%	5.67%	3.70%	5.67%	0.000381897	0.000460767	31.94%	23.73%
mouse	C	2	tstate	0.15	6132753000	1074706301	5.492861418	16.4125278	29.82688467	15.96584078	7.286243159	146.4	0.938973568	0.02988694	10.28132896	3.04676372	40.22%	30.42350873	112.995	2.182927944	0.024444167	42.42744	1.02802948	21.32918	0.18940938	19.66%	48.38%	18.42%	10.62045487	60.11%	68.21%	33.44%	65.51%	12.63%	8.29%	2.96%	7.95%	0.000376556	0.000267369	34.06%	18.42%
mouse	C	3	tstate	0.15	2633769000	388674947.2	8.803604431	13.33001921	31.29182357	19.36789911	5.05858642	142.74	0.881448412	0.0287432	8.55640828	2.16138195	42.74%	32.5228656	139.221	2.380021506	0.021307198	46.6034	1.13324403	22.94916	0.21305091	20.01%	49.43%	18.80%	12.6042927	61.55%	69.43%	33.91%	66.68%	10.88%	8.51%	4.71%	8.27%	0.000384023	0.000300919	35.96%	18.80%
mouse	C	4	tstate	0.15	6794766000	1275533211	3.469582882	17.45090223	29.00103083	10.12460909	10.56675518	139.08	0.931776712	0.03479362	10.25114321	2.1608062	39.25%	29.22220373	91.791	1.890658278	0.028405886	34.43945	0.93279185	17.74968	0.16580511	18.95%	49.23%	17.78%	7.34415585	55.37%	61.23%	31.39%	58.93%	7.71%	2.90%	1.09%	2.83%	0.000364766	0.000129152	32.40%	17.78%
mouse	C	5	tstate	0.15	3271941000	686517657.5	6.240213724	9.549957119	29.23756537	15.40738978	6.477827123	122	0.91943532	0.02725432	7.94281012	2.73790181	41.27%	30.82032463	61.101	1.1453421	0.010061902	23.35345	0.51863101	13.50085	0.10009813	20.93%	56.22%	19.30%	10.27788731	63.48%	75.33%	36.55%	72.27%	16.71%	10.66%	5.87%	10.42%	0.000372785	0.000173754	30.03%	19.30%
mouse	C	6	tstate	0.15	5226984000	946135539	4.299977383	16.43788848	29.29198867	12.02559271	9.391119939	143.35	0.947377172	0.02978937	10.3549789	3.01671286	39.46%	29.76656847	118.017	2.365230348	0.022741541	39.72264	1.18503909	17.05845	0.1567169	14.18%	42.22%	13.22%	8.025755103	60.01%	68.33%	33.76%	65.64%	15.11%	6.47%	2.19%	6.26%	0.000372461	0.000221209	32.35%	13.22%
mouse	C	7	tstate	0.15	9252765000	1842083846	4.275289071	17.02579588	28.83905669	13.12677147	9.415974655	128.71	0.958937632	0.03266556	10.58284101	2.31676207	38.58%	28.88799612	94.023	2.026377666	0.030369817	40.49217	0.99372859	19.76033	0.18422188	19.68%	46.33%	18.54%	9.738077949	59.28%	66.55%	33.20%	63.96%	13.60%	7.12%	-0.24%	6.50%	0.000367386	0.000210993	29.13%	18.54%
mouse	D	0	tstate	0.15	18435465000	2508488534	7.434614841	25.17247186	40.83683104	13.50061036	10.72564585	165.92	1.62430018	0.15285386	12.31069966	6.73154398	47.44%	34.34932894	157.356	4.693313526	0.205614947	116.4993	2.060144	82.37663	0.78107269	39.70%	71.62%	37.91%	16.08876437	33.51%	14.21%	11.49%	14.30%	12.47%	1.55%	2.31%	1.77%	0.000446081	0.000644005	56.14%	37.91%
mouse	D	1	tstate	0.15	15125643000	1790616538	7.64783682	25.44063432	38.52417881	10.65029284	12.36204875	151.89	1.450022256	0.15945729	15.63745225	8.2740868	48.19%	34.4691442	116.343	4.22955822	0.244252371	124.32685	2.03243341	96.43767	0.84645078	43.79%	80.01%	41.65%	17.57584148	31.99%	13.08%	10.81%	13.20%	10.80%	1.53%	2.29%	1.72%	0.000457318	0.000822495	51.67%	41.65%
mouse	D	2	tstate	0.15	12447216000	1519004052	7.58906744	24.39969423	44.95436212	13.91290314	10.4906882	153.72	1.459501308	0.10075771	16.23026419	7.60764795	49.67%	38.6391367	170.469	4.499782974	0.138012861	96.86049	1.99074416	70.9886	0.63059418	33.56%	71.15%	31.68%	14.64290347	42.85%	22.92%	16.19%	22.72%	15.31%	2.68%	3.29%	2.90%	0.000450883	0.000728939	56.21%	31.68%
mouse	D	3	tstate	0.15	20535390000	2212239596	8.2907295	27.59064962	37.62564628	12.04897563	12.27630004	169.58	1.589853524	0.19404832	14.16381848	7.94346483	46.81%	31.56875161	162.099	4.477129404	0.22504917	119.34402	2.11287754	93.1808	0.84400823	42.00%	78.47%	39.95%	16.72273506	31.09%	12.44%	10.41%	12.58%	7.62%	1.72%	1.89%	1.82%	0.000531066	0.000833786	58.03%	39.95%
mouse	D	4	tstate	0.15	11931624000	1380212602	6.754564156	26.17739952	44.04244883	12.01304451	11.54450249	152.5	1.51620796	0.11250274	15.38654369	8.68008267	50.09%	38.75786488	140.058	4.201394886	0.209228461	114.29766	1.9826879	75.27257	0.68538958	36.37%	69.11%	34.57%	14.35929248	39.11%	19.03%	14.20%	18.98%	11.67%	1.09%	2.07%	1.31%	0.000431786	0.000539158	56.47%	34.57%
mouse	D	5	tstate	0.15	20898189000	2172483933	8.616318481	27.83738009	36.89424023	12.34044744	11.80015627	156.77	1.595158852	0.23010594	19.37167463	8.87366298	47.75%	32.8353214	118.017	5.055314244	0.259403694	149.22648	2.19359342	114.33746	0.97445042	46.66%	81.74%	44.42%	20.7901656	28.84%	10.95%	9.46%	11.11%	9.25%	1.54%	2.07%	1.69%	0.000519651	0.000859232	55.21%	44.42%
mouse	D	6	tstate	0.15	2798010000	166736221.1	16.4980481	18.62366239	49.47202593	26.17927787	4.155833156	134.81	1.291425996	0.08214393	14.30542666	7.30996875	55.70%	47.6550606	212.319	5.19354549	0.292258356	138.23568	2.66788643	110.06073	1.02085208	40.36%	81.94%	38.26%	25.09625324	48.34%	29.74%	19.43%	29.26%	5.80%	1.10%	1.25%	1.18%	0.00047106	0.000743006	56.00%	38.26%
mouse	D	7	tstate	0.15	16876701000	2233156032	6.828997113	26.15719785	45.07053445	13.91690083	10.14402484	148.23	1.54510204	0.10283186	12.20803192	8.40702254	48.93%	38.52059584	128.061	3.83746791	0.127442309	93.6077	1.75488646	63.14833	0.58605148	35.15%	68.74%	33.40%	14.37334633	41.35%	21.29%	15.37%	21.16%	15.39%	2.87%	3.05%	3.06%	0.000477504	0.000749757	58.24%	33.40%
mouse	E	0	tstate	0.15	11204676000	994157811.1	8.618251095	27.04830348	46.70721172	14.64651529	9.395575169	158.6	1.468513336	0.08853287	13.77500299	6.93833364	51.25%	41.27828549	163.215	4.573805742	0.144690155	110.9953	2.14364434	78.35894	0.72428004	35.68%	73.98%	33.79%	16.34476163	46.42%	27.19%	18.25%	26.83%	12.24%	2.79%	2.53%	2.90%	0.000502746	0.00086586	60.48%	33.79%
mouse	E	1	tstate	0.15	7426863000	1042551145	9.026644755	18.97163107	50.07278245	20.01407959	6.19239528	143.35	1.356781884	0.06807215	14.9279473	7.73415832	53.58%	45.29878989	169.911	3.743720304	0.108331903	74.76421	1.84242848	53.31566	0.52193493	30.02%	72.17%	28.33%	17.23534079	51.29%	34.01%	21.34%	33.35%	7.74%	1.74%	1.59%	1.81%	0.000473488	0.000390725	56.51%	28.33%
mouse	E	2	tstate	0.15	10658169000	1255117288	8.723890872	24.02926864	49.4865595	19.64310949	6.996811309	150.06	1.383493152	0.06479834	14.38892686	8.56063264	52.21%	43.07764989	188.046	3.63022773	0.094366775	83.68135	1.82796619	55.70314	0.53631425	30.94%	65.08%	29.34%	16.77145976	51.71%	34.65%	21.62%	33.96%	11.20%	2.98%	2.05%	3.02%	0.000462285	0.000527989	57.81%	29.34%
mouse	E	3	tstate	0.15	12633327000	1722495468	7.346256456	23.43488485	48.45210245	18.09637159	7.507266296	153.72	1.430128084	0.07731627	13.00295843	7.70813442	51.07%	41.54473275	169.632	3.503705922	0.250943628	83.24532	1.78171293	53.79051	0.52797867	31.22%	65.91%	29.63%	15.31370712	47.21%	28.22%	18.73%	27.81%	6.07%	1.09%	1.03%	1.16%	0.000480491	0.00054751	59.49%	29.63%
mouse	E	4	tstate	0.15	15462819000	1505115357	9.39900149	26.47434375	45.06149597	14.51332488	10.02046802	148.23	1.615078072	0.13093266	15.30015158	7.54967486	51.46%	39.60929832	135.036	4.414235964	0.171333674	125.84981	2.18639094	104.34788	0.90379911	43.57%	81.95%	41.34%	19.97660452	41.37%	21.31%	15.38%	21.17%	11.32%	2.56%	2.66%	2.70%	0.000558112	0.000938343	64.53%	41.34%
mouse	E	5	tstate	0.15	12771351000	1862877163	7.216614123	22.0506808	47.9513167	16.80120412	8.246690825	145.79	1.326791348	0.08410361	14.51325925	7.73446429	52.24%	42.49996145	121.644	3.033914544	0.148086401	83.36406	1.50188925	55.10283	0.47815581	33.75%	70.63%	31.84%	15.49530588	47.16%	28.15%	18.70%	27.75%	10.80%	2.61%	2.18%	2.69%	0.00049221	0.000724497	56.75%	31.84%
mouse	E	6	tstate	0.15	15535692000	2038956794	8.182623005	24.20216808	45.89063591	15.19484808	9.81431053	157.99	1.43861774	0.11678651	15.95599005	8.29466575	50.20%	39.19571332	137.547	4.076718084	0.170205947	85.69774	1.87234337	68.20073	0.62633729	35.44%	77.99%	33.45%	16.06199883	41.91%	21.88%	15.68%	21.73%	7.01%	1.57%	1.75%	1.66%	0.000537286	0.000579066	59.22%	33.45%
mouse	E	7	tstate	0.15	15864120000	2132949184	7.086480133	24.76466393	45.79716274	14.03356097	10.4181871	171.41	1.526347956	0.11514899	16.26807945	7.90806443	49.55%	38.32291112	154.287	3.720590934	0.205726386	92.66109	1.81758831	65.38181	0.6035925	35.02%	70.65%	33.21%	14.74152378	43.69%	23.87%	16.66%	23.64%	10.90%	2.43%	2.40%	2.55%	0.000532841	0.000928554	58.86%	33.21%
mouse	F	0	tstate	0.15	1602747000	168893360.9	10.98297942	16.4067079	52.20459646	23.06771299	4.48265611	123.22	1.185583248	0.04959345	13.14405337	6.97222393	57.16%	50.20690869	169.911	3.170733396	0.036462653	62.03908	1.48490702	39.69578	0.33457421	24.14%	60.88%	22.53%	14.66890113	56.65%	42.94%	25.19%	41.85%	13.63%	3.84%	1.28%	3.79%	0.000444343	0.00024789	58.55%	22.53%
mouse	F	1	tstate	0.15	4643271000	706770934.8	9.021301839	15.22862391	52.54549889	23.51372636	4.719294578	146.4	1.251441712	0.05255483	11.84770783	7.8694168	55.66%	48.67751691	143.685	2.693940438	0.03353349	55.97746	1.2894715	36.60281	0.29394346	24.56%	65.00%	22.80%	15.39551273	55.39%	40.73%	24.26%	39.75%	14.53%	4.76%	3.79%	4.82%	0.000448331	0.000308722	58.80%	22.80%
mouse	F	2	tstate	0.15	3562434000	493622000.3	11.20484399	13.17000192	52.36763045	25.8679684	3.132729727	143.96	1.195402468	0.0545883	12.57874583	6.3665119	56.23%	49.1986781	157.356	2.91263715	0.0497974	61.66839	1.37640353	40.02453	0.33944253	26.47%	70.20%	24.66%	18.72817907	55.02%	40.08%	23.97%	39.12%	8.73%	3.42%	2.90%	3.46%	0.000449316	0.000348102	60.47%	24.66%
mouse	F	3	tstate	0.15	1866834000	158734840.2	12.28009633	16.9168407	52.53690328	25.02075548	2.733635372	140.3	1.263333856	0.05569003	12.59087935	6.8519843	57.08%	50.4482677	182.466	3.949040448	0.031294052	87.50551	1.74186072	49.60571	0.4287214	26.21%	59.90%	24.61%	19.30067863	56.50%	42.68%	25.08%	41.60%	18.47%	8.24%	4.44%	8.12%	0.000448934	0.000521811	59.58%	24.61%
mouse	F	4	tstate	0.15	4269456000	569186201.1	9.194226287	17.59369398	52.42115514	22.95373488	4.688275906	135.42	1.163639988	0.05567184	12.35238725	6.72282877	55.92%	49.1787369	148.707	2.76228252	0.0423532	59.1533	1.34373928	36.94291	0.33374103	26.42%	62.35%	24.84%	17.27205453	55.25%	40.49%	24.17%	39.52%	11.61%	4.26%	2.71%	4.25%	0.000446577	0.000345248	56.47%	24.84%
mouse	F	5	tstate	0.15	197208000	27868899.32	12.24480899	8.507404963	52.9220806	23.50729892	3.498210835	129.93	1.162454248	0.0497738	14.02388162	6.98863116	58.53%	52.07217078	7.1424	0.09132615	0.002570701	0.848	0.05285049	0.628	0.01428667	27.80%	78.75%	27.03%	14.90803954	56.70%	43.03%	25.23%	41.94%	5.34%	3.32%	2.08%	3.22%	0.000443856	0.0000128	62.08%	27.03%
mouse	F	6	tstate	0.15	3846825000	435719149.1	9.248742823	19.84199367	51.71608805	23.0383964	4.413304479	125.66	1.276833112	0.06102619	16.44698636	7.30707026	56.29%	48.97241648	131.13	2.91237363	0.06192871	63.87099	1.40563924	45.3915	0.36708657	28.04%	69.58%	26.12%	16.80486052	53.92%	38.32%	23.23%	37.45%	9.14%	3.15%	2.86%	3.21%	0.000452625	0.00041754	63.30%	26.12%
mouse	F	7	tstate	0.15	4538106000	512941887.5	11.40185584	17.93812788	51.95320397	22.01247341	4.599267211	149.45	1.151069528	0.06481982	13.37134302	7.04150475	55.59%	48.53037255	173.259	3.698234922	0.105580899	85.94089	1.86303619	59.76082	0.55138484	31.45%	74.52%	29.60%	20.60849623	52.68%	36.20%	22.31%	35.43%	7.83%	2.72%	2.91%	2.81%	0.000477873	0.000619037	61.43%	29.60%
mouse	G	0	tstate	0.15	8475840000	989976147.4	8.115778316	23.74275491	48.27515649	18.68619638	7.587307493	141.52	1.319341184	0.06864579	13.99758794	7.61403384	52.88%	43.54596147	160.704	3.57223869	0.12747246	87.68316	1.74191339	57.45641	0.51586338	31.41%	69.04%	29.61%	15.97862251	49.68%	31.63%	20.28%	31.07%	9.51%	1.74%	1.26%	1.81%	0.000450409	0.000422683	58.11%	29.61%
mouse	G	1	tstate	0.15	7721487000	783335004.6	9.439916521	23.53025419	49.35807815	19.25902816	6.864095217	150.67	1.43916314	0.06591349	15.23027527	7.49854497	54.02%	45.11026394	136.431	3.453976404	0.091280791	81.63005	1.66989952	62.65471	0.51137989	32.74%	74.98%	30.62%	16.89225855	51.76%	34.74%	21.66%	34.04%	12.09%	3.81%	3.18%	3.88%	0.000466146	0.000705261	58.62%	30.62%
mouse	G	3	tstate	0.15	3704292000	339721288.6	14.57579627	19.15418993	49.44097463	26.46195923	4.240814479	148.23	1.318757404	0.06358831	14.76688206	7.25590418	54.85%	46.73683004	226.548	5.860837788	0.117368239	114.10058	2.70200554	92.04241	0.85228054	33.43%	74.73%	31.54%	23.61099973	52.67%	36.17%	22.28%	35.40%	5.96%	2.39%	2.50%	2.44%	0.000468612	0.000613274	58.74%	31.54%
mouse	G	4	tstate	0.15	1380942000	94056026.47	16.76454169	15.24245121	51.45618265	30.97415733	1.44402751	129.93	1.227855384	0.05416228	14.3591063	8.42341661	57.23%	49.69107861	236.034	4.39460226	0.066643332	82.97466	2.08875581	63.94048	0.62513865	31.70%	75.15%	29.93%	22.82445435	56.29%	42.29%	24.92%	41.23%	11.62%	4.23%	4.38%	4.34%	0.000441797	0.000612947	60.73%	29.93%
mouse	G	5	tstate	0.15	254988000	28779817.35	12.49331593	11.21562781	51.36050146	21.71579643	4.083950802	136.64	1.23019414	0.04869684	14.40389636	7.17211117	57.98%	50.60033972	49.941	1.128431436	0.027817551	37.95909	0.49577871	29.83751	0.1766997	38.82%	82.31%	35.64%	13.37850105	57.54%	44.54%	25.88%	43.38%	5.40%	1.59%	1.81%	1.65%	0.000439141	0.000114025	58.66%	35.64%
mouse	G	6	tstate	0.15	9209295000	1319204428	9.27011713	20.10879767	48.76663806	19.69163501	6.356037946	153.72	1.439132032	0.07855842	13.12916612	7.18096127	52.58%	43.70230838	157.077	3.938068134	0.123945717	82.56098	1.87240372	60.93805	0.57901397	32.71%	72.56%	30.92%	17.55429855	49.52%	31.39%	20.17%	30.84%	7.40%	1.68%	1.72%	1.77%	0.000489517	0.000458696	59.61%	30.92%
mouse	G	7	tstate	0.15	7680501000	1195602761	8.174608683	19.47964401	48.65121933	19.75106655	6.435606705	155.55	1.411453184	0.06732061	14.03601843	8.24541445	52.97%	43.99579967	161.541	3.65873547	0.080133005	78.0325	1.77193052	52.40121	0.50859297	30.32%	66.92%	28.70%	15.55493874	51.05%	33.65%	21.18%	33.00%	10.69%	2.19%	0.99%	2.21%	0.000445536	0.000361707	60.56%	28.70%
mouse	H	0	tstate	0.15	10670805000	1385180967	7.192564116	23.61582071	48.4354817	15.56700736	9.266946571	154.94	1.404145228	0.07505569	16.99375804	7.79548721	52.45%	42.16386105	147.591	2.866805532	0.095709476	64.95028	1.47068147	48.3745	0.423807	30.66%	69.82%	28.82%	13.56148613	49.15%	30.87%	19.94%	30.35%	9.48%	2.30%	2.44%	2.41%	0.000471566	0.00047955	56.16%	28.82%
mouse	H	1	tstate	0.15	8749350000	1315547931	6.729860564	20.67104895	49.1533811	17.89905711	7.293926504	148.23	1.402625784	0.0631658	14.39448367	7.17110772	53.31%	44.12252084	142.569	3.071727834	0.070305564	56.69452	1.39406022	38.22937	0.36683315	27.90%	66.23%	26.31%	14.47416466	51.34%	34.10%	21.38%	33.43%	11.50%	2.21%	1.69%	2.30%	0.000441217	0.000324224	54.96%	26.31%
mouse	H	2	tstate	0.15	10842174000	1567455357	6.943194695	22.06199715	48.81420873	17.10937361	7.958935566	153.72	1.278912096	0.07181062	14.82679625	8.16517464	52.55%	43.25160035	128.619	3.084739866	0.086370904	61.98518	1.39726697	41.33355	0.38678825	29.29%	64.26%	27.68%	14.23330203	50.69%	33.11%	20.94%	32.49%	13.68%	3.12%	1.83%	3.16%	0.000457263	0.000494075	57.93%	27.68%
mouse	H	3	tstate	0.15	7696566000	813920573.1	8.916450219	23.28139824	49.6966753	18.93434657	7.323473248	147.62	1.344701072	0.06347785	17.61100481	7.6296745	52.89%	44.71010476	188.046	3.787913706	0.112767652	92.90962	1.97524499	57.98905	0.54349276	29.14%	65.29%	27.52%	16.59059133	52.51%	35.92%	22.17%	35.17%	11.48%	2.75%	1.65%	2.78%	0.000450059	0.000560844	58.56%	27.52%
mouse	H	4	tstate	0.15	6795792000	1022453792	10.0868971	17.2644449	48.30136157	20.5037643	6.670946445	151.28	1.309345416	0.07477096	14.2587942	7.29261729	53.91%	44.33305508	165.726	3.634049502	0.137748307	79.80552	1.83547093	60.42128	0.5780757	33.27%	72.35%	31.49%	18.42030402	48.47%	29.92%	19.51%	29.44%	9.19%	1.72%	1.34%	1.80%	0.000445494	0.000504991	57.10%	31.49%
mouse	H	5	tstate	0.15	3760263000	557300274.3	7.875971619	17.09114714	50.88946123	17.4665618	6.991319983	131.76	1.317206044	0.05737587	12.55367932	8.48592661	55.62%	47.29430182	178.839	3.180682374	0.071671685	78.27985	1.63323018	44.52364	0.42529262	27.48%	58.26%	26.04%	13.17641461	54.59%	39.32%	23.65%	38.41%	13.51%	3.61%	2.67%	3.68%	0.000447742	0.000522672	62.93%	26.04%
mouse	H	6	tstate	0.15	11865987000	1637300691	9.61547497	20.8074463	46.32353737	18.80271278	6.727539022	159.21	1.42060136	0.10622112	12.90339316	6.89150378	51.59%	41.50178494	149.823	4.25639517	0.153201896	85.25079	1.9210361	70.11191	0.6463165	35.58%	75.92%	33.64%	19.58853095	44.86%	25.25%	17.33%	24.97%	6.94%	1.84%	1.66%	1.90%	0.00052791	0.000577885	56.97%	33.64%
mouse	H	7	tstate	0.15	8223282000	969332814.6	10.1019416	21.02295064	48.37932789	21.55588317	5.628147713	143.96	1.35992258	0.07301206	10.12571854	2.44014365	52.93%	44.14243035	161.82	4.189121442	0.180185353	95.9344	2.09847275	71.21508	0.66949141	33.69%	70.93%	31.90%	19.37765902	50.05%	32.16%	20.52%	31.58%	9.79%	2.50%	1.92%	2.56%	0.000471524	0.000859032	60.11%	31.90%
mouse	I	0	tstate	0.15	4923639000	733267466.8	6.446410495	20.12425906	29.77324783	16.01778214	7.788523761	138.47	0.926784888	0.03110174	10.71328622	2.45037226	40.17%	30.12588254	152.613	3.217209174	0.026655618	68.02192	1.49041557	35.66928	0.30901358	22.12%	52.40%	20.73%	10.72902941	59.72%	66.05%	33.36%	63.53%	15.01%	6.63%	1.86%	6.40%	0.000374315	0.000291168	32.96%	20.73%
mouse	I	1	tstate	0.15	3537729000	513277161.5	5.330613445	18.96978804	30.93224957	13.18046929	8.318463965	131.15	0.888760004	0.03200256	11.90110782	2.537577	41.82%	31.60805242	130.014	2.417261274	0.029770504	54.45313	1.15341539	24.07819	0.21444447	19.74%	43.67%	18.59%	8.959873993	61.12%	68.69%	33.85%	66.00%	14.78%	7.15%	2.66%	6.91%	0.000380878	0.000278914	35.26%	18.59%
mouse	I	2	tstate	0.15	6606198000	1200165297	4.847314763	18.19181342	30.40277058	14.07852505	9.224672324	133.59	0.959099636	0.03361373	10.27755204	2.44791792	40.07%	30.64178219	111.321	2.354730906	0.025677728	51.72857	1.16971975	22.73482	0.21064336	19.13%	45.46%	18.01%	9.573002194	59.88%	66.78%	33.20%	64.18%	15.96%	8.79%	2.57%	8.39%	0.000379628	0.00029823	31.52%	18.01%
mouse	I	3	tstate	0.15	1419039000	235503103.1	5.502276707	12.34756302	29.05157532	13.38281227	7.243973819	126.88	0.875434872	0.0274483	10.37176777	3.87546537	41.44%	31.01113055	86.769	1.346740188	0.006211141	27.9781	0.66769912	9.06424	0.08228651	13.16%	34.15%	12.32%	9.151591842	64.46%	77.05%	37.53%	73.92%	18.30%	28.11%	6.49%	26.18%	0.000371852	0.000152648	27.27%	12.32%
mouse	I	4	tstate	0.15	7539750000	1171691705	6.186110289	18.8282747	34.14973284	15.12875249	7.962893647	155.55	0.98223712	0.03503861	9.60757315	2.91135061	42.42%	32.73074706	148.707	2.727067464	0.022006336	56.53593	1.2565593	27.0484	0.2418203	20.48%	47.84%	19.24%	11.19947185	57.78%	61.25%	30.24%	58.91%	16.69%	9.19%	2.41%	8.80%	0.000399035	0.000318189	37.37%	19.24%
mouse	I	5	tstate	0.15	2602665000	369393404.5	6.526348929	17.34943605	30.11600794	16.07113594	6.846568742	139.08	0.894071796	0.02907842	8.81076147	2.21968404	41.36%	31.21452871	160.704	2.777395026	0.024108208	58.69119	1.4527672	24.87651	0.23005978	16.92%	45.88%	15.84%	10.35529116	61.83%	70.54%	34.68%	67.75%	8.64%	4.29%	2.85%	4.25%	0.000377492	0.000180736	30.66%	15.84%
mouse	I	6	tstate	0.15	1433592000	221111261.1	9.119165641	10.85200091	30.18489346	19.12726484	4.898237443	139.69	0.914246748	0.02822129	10.58599612	3.82818807	42.35%	31.97903021	135.315	2.207218632	0.016607111	47.22115	1.06958236	23.95129	0.20475573	20.44%	48.63%	19.14%	14.14354189	63.26%	73.72%	35.96%	70.76%	10.98%	9.67%	3.43%	9.28%	0.000377791	0.000252843	31.50%	19.14%
mouse	I	7	tstate	0.15	5491665000	933816712.8	4.99787368	17.8312363	36.30073984	13.78595313	8.925287342	149.45	0.975243476	0.0353531	11.4848965	3.30339359	45.13%	35.15461167	129.177	2.109690612	0.022879285	42.78387	0.97102324	19.36585	0.15630125	17.34%	46.20%	16.10%	8.929597539	58.32%	61.08%	30.36%	58.78%	14.91%	7.68%	1.88%	7.36%	0.000405251	0.000241522	39.67%	16.10%
mouse	A	0	tstate	0.3	10078128000	1051273761	7.712847232	25.99760316	52.36343274	20.08755121	6.2454439	150.06	1.127827408	0.07344967	11.95138231	4.97941171	51.61%	45.85540699	154.845	3.850289622	0.083556581	74.25496	3.08328196	43.36365	0.86291108	28.73%	61.31%	27.99%	15.5584456	48.31%	31.63%	20.06%	30.31%	18.29%	3.96%	3.61%	4.12%	0.00045083	0.000605039	61.09%	27.99%
mouse	A	1	tstate	0.3	6494121000	828493835.8	11.77134223	18.03280923	49.33916744	24.38079002	4.321306551	153.11	1.05057776	0.09829489	11.61985559	6.03613668	53.15%	44.93559929	194.742	4.352502378	0.190185779	77.16715	3.2324914	57.86176	1.12538301	35.76%	75.68%	34.81%	20.54359903	38.43%	26.27%	16.12%	25.08%	5.70%	1.62%	1.85%	1.72%	0.000472996	0.000624845	59.05%	34.81%
mouse	A	2	tstate	0.3	3678723000	465237180.6	11.17652085	16.07251631	52.19038342	22.67603082	4.683744575	142.13	1.046193552	0.08424169	10.07405238	4.97541436	55.80%	48.60459618	167.4	3.692878146	0.21251928	70.81455	3.00983202	54.62988	1.01902791	34.88%	80.05%	33.86%	17.33461666	43.73%	27.75%	17.90%	26.67%	3.84%	0.89%	1.21%	0.98%	0.00045338	0.000417536	61.06%	33.86%
mouse	A	3	tstate	0.3	957474000	144224634.3	16.12617971	8.663786769	53.63856788	30.84396143	1.885744284	131.76	1.039552196	0.06105977	11.93566269	6.19426724	57.41%	51.42353697	170.469	3.482330424	0.033687403	52.45661	2.98329685	37.12026	0.58173481	20.39%	71.13%	19.50%	19.49695787	53.80%	39.83%	23.37%	37.81%	6.54%	3.59%	2.70%	3.53%	0.000440434	0.000246363	60.94%	19.50%
mouse	A	4	tstate	0.3	10001178000	1196355489	10.62533635	20.76174683	46.88837492	21.61236197	5.855733144	153.72	1.141802576	0.10463311	10.81062087	4.9168721	51.41%	41.93512458	164.331	3.370143006	0.153169117	64.82049	2.87893102	54.84097	1.03798562	37.10%	81.86%	36.05%	20.98180117	36.26%	23.12%	14.79%	22.20%	5.78%	1.83%	2.07%	1.92%	0.000467492	0.00056612	58.27%	36.05%
mouse	A	5	tstate	0.3	8994213000	980888989.1	10.49241488	22.44644903	48.18493751	16.81846176	8.517569225	139.08	1.202912424	0.10806748	11.74210541	5.21585743	51.92%	43.39650545	138.384	4.179726588	0.225842738	87.2868	3.31071009	65.11313	1.235493	38.34%	79.62%	37.32%	20.22138708	37.91%	23.40%	15.13%	22.51%	4.33%	1.10%	1.41%	1.19%	0.000472391	0.00051377	58.29%	37.32%
mouse	A	6	tstate	0.3	3106458000	281375476.2	10.84789831	19.47361837	52.28611678	19.61210773	5.41780336	133.59	1.132393416	0.06696676	11.82500354	5.87388046	55.85%	48.89284482	181.908	3.291014904	0.104830678	68.07275	2.52704604	37.02863	0.7100409	28.82%	57.15%	28.10%	15.65566208	51.68%	37.33%	22.15%	35.48%	16.04%	6.37%	4.90%	6.31%	0.000453729	0.001130681	60.12%	28.10%
mouse	A	7	tstate	0.3	7884513000	1057138016	10.42073059	19.5421496	47.86605673	22.00577207	6.308991284	159.21	1.26413822	0.09622996	10.89182136	4.86828867	51.71%	42.88792382	168.516	3.4461645	0.161240325	70.30647	2.99168834	51.11656	0.95289032	32.80%	74.24%	31.85%	17.86773804	41.03%	26.47%	16.81%	25.38%	8.11%	1.92%	2.25%	2.06%	0.000455908	0.000634463	55.17%	31.85%
mouse	B	0	tstate	0.3	2225340000	322332851.5	7.828099482	15.39555864	41.68707213	19.35805779	4.235317408	140.91	0.907512876	0.04785346	9.02192683	2.71529622	50.58%	40.83931594	133.641	2.249798706	0.022576511	40.52588	1.80425549	23.15243	0.36017285	20.78%	57.43%	19.96%	11.87722341	54.91%	54.24%	26.90%	50.50%	13.72%	6.59%	4.38%	6.41%	0.000422362	0.000249731	48.68%	19.96%
mouse	B	1	tstate	0.3	2786832000	526029977.3	6.556461833	10.6088594	40.65496824	14.79169782	7.369672417	140.91	0.89243802	0.04883033	10.56887167	3.69288353	50.15%	39.8168082	81.189	1.177241196	0.041157077	21.51764	1.01952178	14.93317	0.2905516	29.34%	68.74%	28.50%	14.12152836	51.88%	51.80%	25.75%	48.23%	5.43%	1.56%	1.88%	1.66%	0.000417801	0.000134536	46.80%	28.50%
mouse	B	2	tstate	0.3	1856250000	254406729	8.785319887	13.80609075	42.14101571	20.10614262	4.623543124	139.08	0.891833636	0.04801087	9.04370334	2.92252345	50.90%	41.44688598	131.13	2.320702422	0.034542008	44.11852	1.89469791	20.9561	0.37032942	20.18%	47.33%	19.55%	13.98946365	55.47%	54.94%	27.20%	51.14%	10.13%	8.65%	2.88%	7.85%	0.000424622	0.000365347	48.85%	19.55%
mouse	B	3	tstate	0.3	1806354000	289329291.8	7.197154898	12.04803056	43.49197508	18.12270735	5.101343565	140.3	0.905786584	0.04711928	9.69242225	2.86368509	52.24%	42.83344295	70.587	0.976433832	0.016007156	19.73055	0.87082552	10.82211	0.17040365	20.34%	54.13%	19.57%	11.05094571	54.57%	51.91%	26.21%	48.43%	7.10%	4.94%	2.62%	4.71%	0.000424752	0.000146054	52.29%	19.57%
mouse	B	4	tstate	0.3	1879146000	249373243.7	9.6038837	15.14068215	41.38774452	22.89129438	3.806371781	140.3	0.94800014	0.04541675	10.16515906	3.9093425	50.62%	40.90625724	143.685	2.226238188	0.022827852	40.34957	1.99839118	23.86993	0.35676091	18.65%	56.47%	17.85%	13.85941898	55.13%	54.98%	27.16%	51.16%	14.90%	7.09%	4.75%	6.92%	0.000423235	0.000324006	44.90%	17.85%
mouse	B	5	tstate	0.3	2736558000	408748002.1	8.011213766	16.3025851	43.06095196	18.16077369	6.772023839	130.54	0.894853536	0.05347162	8.55350321	3.11483711	51.12%	41.60853459	145.917	2.349721464	0.07613408	39.35591	2.0043751	26.53215	0.47622074	24.60%	67.61%	23.76%	12.23577507	52.14%	47.81%	24.59%	44.69%	4.03%	1.57%	1.77%	1.63%	0.00043336	0.000238678	51.08%	23.76%
mouse	B	6	tstate	0.3	465966000	77743761.59	9.773574746	7.742651044	41.987107	18.90741978	4.585663965	132.37	0.837641884	0.04872262	8.73905263	2.82311281	52.08%	42.12588762	16.461	0.441359766	0.033690316	14.78685	0.3289206	12.37973	0.14077179	44.62%	86.65%	42.80%	14.7633649	55.34%	54.87%	27.21%	51.08%	0.83%	0.29%	0.37%	0.31%	0.000423336	0.0000221	46.18%	42.80%
mouse	B	7	tstate	0.3	596646000	107363140.1	8.013818808	8.154149272	42.05656001	18.37026511	5.760778748	132.37	0.912101508	0.04246474	8.76763615	2.79359164	51.97%	42.1236016	23.9103	0.360568926	0.004796451	5.39054	0.29353774	2.28718	0.04400837	15.48%	40.66%	14.99%	5.670337959	55.57%	55.41%	27.36%	51.56%	2.94%	3.69%	1.41%	3.36%	0.000423103	0.0000197	46.42%	14.99%
mouse	C	0	tstate	0.3	6719382000	1031292542	5.239974099	18.22352647	35.85084273	13.83539551	8.226541439	138.47	0.915571868	0.0457566	9.51010361	2.16401395	44.36%	34.26805663	121.365	2.434113744	0.037604616	43.2013	1.88759204	20.44236	0.40239957	21.90%	47.25%	21.32%	10.75557173	52.83%	55.01%	27.01%	51.11%	15.74%	5.24%	2.50%	4.99%	0.000404479	0.00028294	40.22%	21.32%
mouse	C	1	tstate	0.3	2216160000	285200204.9	10.93196185	16.60486711	37.76461585	21.37576818	5.88909605	131.76	0.875695856	0.04492412	9.69681111	2.37647557	48.08%	37.82289559	143.127	2.603515746	0.059413123	54.24866	2.05644897	36.98691	0.54493668	27.53%	64.46%	26.50%	15.50402086	54.50%	55.14%	27.38%	51.29%	13.76%	4.25%	3.21%	4.25%	0.000412444	0.000478177	43.65%	26.50%
mouse	C	2	tstate	0.3	6132753000	1074706301	6.735418021	15.3163183	37.01187542	19.7246427	5.361320684	127.49	0.916406936	0.04456203	9.07915309	2.28518794	45.70%	35.92740643	112.158	2.11808226	0.032151665	39.68716	1.72319395	21.06125	0.36351958	21.83%	54.62%	21.10%	12.47894517	54.18%	56.71%	27.59%	52.65%	11.33%	6.40%	2.87%	5.99%	0.000407386	0.000293715	36.97%	21.10%
mouse	C	4	tstate	0.3	6794766000	1275533211	4.417676592	16.41627452	36.1392835	13.20291223	8.406331025	137.86	0.919401384	0.04935203	9.23359885	2.09602939	44.80%	34.6746369	96.255	1.883109162	0.038414055	30.37406	1.56089026	16.81754	0.31577665	20.89%	53.55%	20.23%	8.857201133	49.74%	51.11%	25.71%	47.59%	7.00%	2.19%	1.32%	2.13%	0.000396263	0.000136247	39.04%	20.23%
mouse	C	5	tstate	0.3	3271941000	686517657.5	7.616775278	8.771094824	36.43803154	19.16812634	4.957130147	130.54	0.849209616	0.04150513	9.55160367	2.26466163	47.13%	36.52952714	66.681	1.01918922	0.013358636	20.06366	0.86939307	13.12746	0.18936224	22.74%	61.95%	21.78%	11.96730293	56.90%	62.90%	29.84%	58.23%	14.55%	8.04%	4.92%	7.75%	0.000404827	0.000183825	37.64%	21.78%
mouse	C	6	tstate	0.3	5226984000	946135539	5.440389404	15.36925168	36.44291439	15.40179861	7.485669003	137.86	0.973463452	0.04573446	8.71768079	3.36531797	44.98%	35.26579584	117.18	2.312435214	0.033579506	35.03553	1.97204271	16.97734	0.30620347	16.10%	47.90%	15.53%	9.705686199	54.10%	57.12%	27.79%	53.03%	13.81%	5.09%	2.55%	4.86%	0.000405137	0.00024467	40.71%	15.53%
mouse	C	7	tstate	0.3	9252765000	1842083846	5.336037628	16.02239941	36.01338521	16.61308899	7.239729399	141.52	0.958749368	0.04057238	8.2624073	2.21863453	44.00%	34.28680279	95.697	1.990008612	0.041653234	37.02646	1.66632155	19.47598	0.35447663	21.95%	52.22%	21.27%	11.52410706	53.48%	55.53%	27.36%	51.61%	12.73%	4.98%	0.91%	4.41%	0.00039926	0.000223109	38.60%	21.27%
mouse	D	0	tstate	0.3	18435465000	2508488534	8.786428989	23.94145536	48.39167418	17.11882559	8.724211961	152.5	1.435746108	0.2123589	14.46184971	7.39385059	50.65%	39.4506896	148.428	4.167181938	0.245877679	94.77321	3.50087382	75.23013	1.4195945	41.51%	75.07%	40.55%	18.33493707	29.41%	10.65%	9.53%	10.80%	10.10%	0.92%	1.81%	1.18%	0.000451444	0.000588071	61.76%	40.55%
mouse	D	1	tstate	0.3	15125643000	1790616538	8.929268136	24.12988833	46.16077285	13.78151739	10.22978847	160.43	1.410223408	0.24702934	12.50651388	7.74577531	51.62%	39.90139504	128.061	4.24462827	0.355453557	106.87258	3.46614764	86.65617	1.52600862	45.15%	82.31%	44.03%	19.61253933	28.08%	9.85%	8.98%	10.03%	8.56%	0.92%	1.74%	1.15%	0.000466303	0.000749393	61.95%	44.03%
mouse	D	2	tstate	0.3	12447216000	1519004052	9.011335413	23.16388379	52.60557376	17.44451032	8.766801703	165.92	1.488553756	0.13269331	13.39770908	6.98645976	52.76%	43.93796049	162.378	4.101329388	0.186482767	87.34434	3.36531528	65.00079	1.15440757	35.32%	74.76%	34.30%	16.7637819	38.43%	17.37%	13.63%	17.21%	12.69%	1.73%	2.65%	2.02%	0.000456256	0.000696254	60.42%	34.30%
mouse	D	3	tstate	0.3	20535390000	2212239596	9.631927436	26.37263507	45.20369455	15.35364913	10.26144329	171.41	1.647839644	0.28589223	14.28013972	7.252147	50.10%	36.61277908	160.146	5.009743218	0.317905565	106.12611	3.59229349	83.54485	1.52391491	43.49%	80.68%	42.42%	18.88624967	27.08%	9.28%	8.58%	9.47%	5.87%	1.16%	1.41%	1.27%	0.00053725	0.000784535	63.32%	42.42%
mouse	D	4	tstate	0.3	11931624000	1380212602	8.100570865	24.81009093	51.67335202	15.47252054	9.329182605	158.6	1.48212854	0.1531246	14.29065785	8.03891102	53.27%	44.17409388	146.475	4.3485924	0.306244981	100.13071	3.36173184	69.61418	1.25271228	38.25%	73.09%	37.26%	16.53284019	34.65%	14.24%	11.82%	14.24%	9.28%	0.61%	1.58%	0.87%	0.00043393	0.000492222	60.92%	37.26%
mouse	D	5	tstate	0.3	20898189000	2172483933	9.896980311	26.65970754	44.41876223	15.63418257	9.804244953	159.21	1.700206528	0.30717624	15.36983049	8.11937126	50.98%	38.01091497	126.666	4.658187774	0.353608265	121.93682	3.75077045	102.43971	1.75450274	47.94%	83.74%	46.78%	22.90965702	25.10%	8.21%	7.81%	8.43%	7.25%	0.95%	1.56%	1.13%	0.000529333	0.000779114	58.84%	46.78%
mouse	D	6	tstate	0.3	2798010000	166736221.1	19.3510506	16.84445002	57.54119915	31.38486428	2.660402369	133.59	1.311123016	0.10122197	13.38926365	6.72595427	58.96%	53.78417752	215.109	5.211033336	0.42437131	116.84761	4.51364229	98.83714	1.84058483	41.88%	84.67%	40.78%	28.09426794	43.32%	22.23%	16.19%	21.75%	4.22%	0.73%	0.88%	0.80%	0.000467482	0.000686097	68.93%	40.78%
mouse	D	7	tstate	0.3	16876701000	2233156032	8.197033703	24.78062588	52.94111977	17.74431367	7.8417548	148.23	1.388818276	0.16195134	13.92124678	7.44469096	52.16%	43.95223731	131.409	3.64356111	0.173826469	79.49781	2.97287225	58.25559	1.07527404	37.13%	72.73%	36.17%	16.55898356	36.93%	16.07%	12.89%	15.98%	12.79%	1.91%	2.50%	2.16%	0.000482576	0.000727959	61.96%	36.17%
mouse	E	0	tstate	0.3	11204676000	994157811.1	10.3021915	25.41032341	54.8261991	18.75204651	7.041790438	148.84	1.437145564	0.11881062	13.01843788	6.85556382	54.47%	47.02966046	171.585	4.469653854	0.218166556	91.81709	3.62451425	71.28467	1.32476105	37.56%	77.39%	36.55%	18.82171936	41.80%	20.62%	15.37%	20.25%	10.01%	2.01%	2.03%	2.13%	0.000507119	0.000866679	68.86%	36.55%
mouse	E	1	tstate	0.3	7426863000	1042551145	10.82940234	17.69460692	58.13564761	24.54253919	4.554502513	145.79	1.431556628	0.09800364	13.53011513	7.14756119	56.66%	51.13053753	180.792	3.780880284	0.151320276	60.57205	3.09225367	48.61537	0.95513944	31.80%	76.00%	30.89%	19.68151112	46.22%	25.59%	17.85%	24.88%	5.77%	1.20%	1.15%	1.26%	0.000470786	0.000369347	66.29%	30.89%
mouse	E	2	tstate	0.3	10658169000	1255117288	10.55297331	22.45267716	57.53771881	24.31421023	4.984117	155.55	1.409087764	0.08845171	13.43717263	8.43734318	55.30%	48.72184202	179.118	3.45598794	0.117283492	78.02297	3.08077148	51.98046	0.99211347	33.09%	69.93%	32.20%	19.42230329	46.59%	26.05%	18.07%	25.30%	9.36%	2.15%	1.70%	2.20%	0.000459264	0.000526544	63.07%	32.20%
mouse	E	3	tstate	0.3	12633327000	1722495468	8.910436905	21.95252503	56.53460658	22.51538565	5.32867394	150.06	1.417308356	0.10702746	15.44926754	7.44503312	54.23%	47.14204858	169.074	3.614075784	0.361014282	76.81244	3.00358565	49.94135	0.97470165	33.33%	70.53%	32.45%	17.80937176	42.50%	21.35%	15.75%	20.93%	4.90%	0.78%	0.82%	0.84%	0.000483298	0.000545617	62.79%	32.45%
mouse	E	4	tstate	0.3	15462819000	1505115357	10.91698941	25.15356149	52.9544555	18.2638054	7.967758626	152.5	1.483285596	0.18164089	12.84803891	6.96341002	54.41%	45.08847086	131.13	4.934676252	0.259405344	118.86286	3.72251417	93.50445	1.62837662	44.91%	84.11%	43.74%	22.20138004	36.75%	15.92%	12.81%	15.84%	8.81%	1.71%	1.99%	1.86%	0.000558648	0.000878016	70.06%	43.74%
mouse	E	5	tstate	0.3	12771351000	1862877163	8.654116088	20.79118404	55.90820086	20.94595736	6.313618675	138.47	1.379584856	0.11990617	13.84567219	7.09377956	55.32%	48.14890662	126.387	3.237058086	0.193464474	67.04307	2.54026764	50.69627	0.87535705	35.50%	74.36%	34.46%	17.76053777	42.52%	21.37%	15.76%	20.95%	8.53%	1.80%	1.66%	1.88%	0.000496472	0.000695775	68.16%	34.46%
mouse	E	6	tstate	0.3	15535692000	2038956794	9.663171903	22.82107541	53.9483709	19.18475011	7.491709883	153.72	1.490620216	0.17072775	14.07169519	7.78238643	53.34%	44.70972811	150.102	3.926897448	0.250039068	71.62583	3.15794882	61.35599	1.14227716	37.22%	80.56%	36.17%	18.4153208	37.12%	16.23%	12.98%	16.13%	5.10%	1.01%	1.23%	1.11%	0.000533122	0.000519716	68.93%	36.17%
mouse	E	7	tstate	0.3	15864120000	2132949184	8.469228462	23.46442501	53.63792134	17.89881659	8.175906096	147.01	1.583513552	0.15804494	15.39397251	7.57911049	52.68%	43.65115146	155.124	3.883799118	0.276282227	85.4447	3.07444456	59.95687	1.10448419	36.91%	74.31%	35.92%	17.03769234	39.22%	18.10%	14.03%	17.88%	8.86%	1.67%	1.88%	1.81%	0.000539006	0.000903984	63.04%	35.92%
mouse	F	0	tstate	0.3	1602747000	168893360.9	13.38412155	14.9579367	60.19875489	28.01277564	3.033786371	125.66	1.165763412	0.06785185	10.85710857	6.47005149	60.25%	56.33573255	164.889	3.056941434	0.047015751	58.5604	2.49136636	38.0031	0.62907119	26.18%	66.70%	25.25%	17.04180705	51.51%	32.82%	21.17%	31.54%	11.84%	3.06%	1.35%	2.96%	0.000445302	0.00027315	71.18%	25.25%
mouse	F	1	tstate	0.3	4643271000	706770934.8	10.77400011	14.14615627	60.49517918	28.16081029	3.415963095	137.25	1.157134376	0.08001935	13.46385124	6.91490226	58.64%	54.55754737	151.218	2.680519218	0.045094153	49.22274	2.16282837	34.52764	0.54804843	26.34%	70.23%	25.34%	17.59255004	50.33%	31.11%	20.41%	29.97%	12.46%	3.58%	3.18%	3.65%	0.000449564	0.000323349	68.07%	25.34%
mouse	F	2	tstate	0.3	3562434000	493622000.3	13.2746088	12.16098035	60.29084356	30.74491285	2.165912275	128.1	1.1930019	0.07773033	11.41436219	6.40928848	59.20%	55.11830978	156.798	2.68251831	0.076916974	50.1662	2.30877657	37.08807	0.62612606	28.12%	74.94%	27.12%	21.10799421	49.85%	30.42%	20.10%	29.33%	7.28%	2.60%	2.33%	2.63%	0.000447979	0.000361731	66.42%	27.12%
mouse	F	3	tstate	0.3	1866834000	158734840.2	14.77669213	15.3611271	60.45239522	29.91656766	1.760107096	135.42	1.072565056	0.07041283	11.28320305	6.35927719	60.10%	56.49419234	178.281	3.379632288	0.050549774	75.19092	2.93183297	47.80516	0.8021161	28.29%	66.30%	27.36%	22.05335413	51.41%	32.67%	21.10%	31.40%	16.25%	6.45%	3.87%	6.27%	0.000450643	0.000555586	64.82%	27.36%
mouse	F	4	tstate	0.3	4269456000	569186201.1	11.13997706	16.34362864	60.3720514	27.75583911	3.315284716	140.3	1.12254632	0.07739823	11.66824491	6.25891903	58.92%	55.13325216	140.616	2.987610054	0.05928239	54.13171	2.25758823	34.93928	0.62234379	28.46%	67.80%	27.57%	19.83894402	50.22%	30.94%	20.34%	29.81%	9.95%	3.35%	2.34%	3.31%	0.000448044	0.00037062	68.14%	27.57%
mouse	F	5	tstate	0.3	197208000	27868899.32	14.44787312	7.724904229	60.8724166	27.47309354	2.778256668	132.37	1.123210496	0.06712062	12.20898931	6.47871735	61.58%	58.28549136	6.6402	0.089587284	0.004103594	0.67	0.08722369	0.535	0.02473163	28.75%	81.78%	28.35%	16.43509646	51.52%	32.85%	21.18%	31.57%	4.85%	2.56%	1.78%	2.45%	0.000444103	0.0000138	68.99%	28.35%
mouse	F	6	tstate	0.3	3846825000	435719149.1	11.10374415	18.76183349	59.6767278	28.00747826	3.118993168	123.83	1.221777608	0.08256503	13.19317307	8.10416488	59.29%	54.98138678	133.641	3.048658122	0.090358402	56.81521	2.36155038	42.2469	0.67732434	29.75%	73.88%	28.68%	19.31354173	48.81%	29.04%	19.46%	28.06%	6.78%	2.24%	2.06%	2.28%	0.000451231	0.000400975	63.80%	28.68%
mouse	F	7	tstate	0.3	4538106000	512941887.5	13.51083188	16.56306059	59.89664736	26.76579454	3.082407787	134.81	1.165032576	0.09845588	12.0985144	6.515516	58.53%	54.4428086	162.936	3.684100002	0.148115912	75.86965	3.13113303	54.43378	1.0043401	33.08%	78.18%	32.08%	23.22585138	47.74%	27.54%	18.78%	26.67%	6.21%	1.99%	2.24%	2.08%	0.000478658	0.000617685	65.46%	32.08%
mouse	G	0	tstate	0.3	8475840000	989976147.4	9.791133926	22.23377889	56.38887617	23.03322741	5.523525007	150.67	1.34730768	0.10527026	13.20560598	7.05155241	56.07%	49.39521181	159.588	3.72269214	0.162958825	70.50014	2.93994318	53.12906	0.95110794	33.34%	73.38%	32.35%	18.40517568	44.97%	24.10%	17.12%	23.49%	7.69%	1.23%	1.03%	1.30%	0.000454893	0.000416984	66.49%	32.35%
mouse	G	1	tstate	0.3	7721487000	783335004.6	11.19864856	22.18310547	57.34494082	23.71010294	5.071040173	131.15	1.310946064	0.09717469	11.966717	6.9685819	57.11%	50.94905446	135.873	3.72766059	0.125267686	73.91272	2.81818619	56.96685	0.93862336	34.44%	78.03%	33.31%	19.25826483	46.93%	26.48%	18.27%	25.69%	9.47%	2.69%	2.40%	2.75%	0.000469706	0.000679821	62.63%	33.31%
mouse	G	3	tstate	0.3	3704292000	339721288.6	17.08425063	17.76215385	57.61694208	31.74244202	2.752844178	129.32	1.289415692	0.08780235	12.45434764	6.75876873	58.05%	52.89080347	234.918	5.923220658	0.179472218	105.31431	4.54718365	83.81871	1.54391548	34.97%	78.13%	33.95%	26.59068026	47.69%	27.46%	18.73%	26.60%	4.42%	1.74%	1.83%	1.79%	0.000469983	0.00060653	70.78%	33.95%
mouse	G	4	tstate	0.3	1380942000	94056026.47	19.62090335	14.21942418	59.50856219	36.45901569	0.845462617	136.03	1.161872488	0.06859191	11.88019987	8.38533815	60.33%	55.85428998	230.454	4.172988162	0.092115293	71.9218	3.51017549	58.04538	1.13360828	33.26%	79.32%	32.29%	25.50480958	51.30%	32.51%	21.03%	31.25%	9.44%	3.06%	3.41%	3.20%	0.000445898	0.000608964	67.04%	32.29%
mouse	G	5	tstate	0.3	254988000	28779817.35	14.96527582	10.13375237	59.46733886	26.01643173	2.869107907	130.54	1.159371324	0.07074464	12.45533793	6.7013681	61.20%	56.94444577	53.01	1.116518136	0.043844768	31.33171	0.8496109	27.23041	0.32564815	40.03%	85.10%	38.33%	14.77746505	52.32%	34.06%	21.72%	32.68%	4.34%	1.15%	1.40%	1.21%	0.000440473	0.00011371	70.58%	38.33%
mouse	G	6	tstate	0.3	9209295000	1319204428	11.04154496	18.74216428	56.8888859	24.35771042	4.552147271	142.74	1.428574704	0.11064328	13.33326127	6.65257411	55.73%	49.52231381	163.773	3.979722594	0.173326869	69.53122	3.15393515	55.52662	1.05843222	34.52%	76.09%	33.56%	20.09731594	44.32%	23.35%	16.75%	22.79%	5.43%	1.13%	1.22%	1.20%	0.000483416	0.000423212	63.40%	33.56%
mouse	G	7	tstate	0.3	7680501000	1195602761	9.89565213	18.21796532	56.69683927	24.39046576	4.515548083	145.18	1.366990156	0.09624513	12.43640398	7.76133372	56.19%	49.83940794	164.61	3.717755898	0.125766401	68.27701	2.98251321	48.7893	0.93927158	32.39%	71.79%	31.49%	18.08508956	46.15%	25.51%	17.81%	24.80%	8.36%	1.56%	0.77%	1.55%	0.000447394	0.000348244	63.98%	31.49%
mouse	H	0	tstate	0.3	10670805000	1385180967	8.614862139	22.3124137	56.46209342	19.50496288	7.230444153	151.89	1.387220456	0.10739121	14.39992862	7.48438152	55.59%	47.795867	147.87	3.11504979	0.138053686	63.06773	2.47912139	44.33805	0.78222167	32.55%	73.44%	31.55%	15.74792274	44.41%	23.45%	16.80%	22.89%	7.44%	1.64%	1.88%	1.76%	0.000475004	0.000474282	65.85%	31.55%
mouse	H	1	tstate	0.3	8749350000	1315547931	8.253191061	19.2883592	57.29140069	22.3174291	5.134689064	146.4	1.30945288	0.09195971	11.84376641	6.63399219	56.51%	49.98482507	130.293	3.016532106	0.099539106	50.523	2.34200796	35.38172	0.68128972	29.96%	70.75%	29.09%	16.87080368	46.52%	25.98%	18.03%	25.23%	9.25%	1.63%	1.33%	1.70%	0.000444403	0.000327909	63.87%	29.09%
mouse	H	2	tstate	0.3	10842174000	1567455357	8.432725948	20.71310364	56.94115604	21.27460729	6.048257636	140.3	1.384189244	0.09712378	12.94376475	7.70654535	55.72%	49.01352067	126.387	2.886940656	0.134146342	55.65864	2.35533526	38.66087	0.71796282	31.38%	69.22%	30.48%	16.49904755	45.87%	25.17%	17.64%	24.49%	11.45%	2.25%	1.61%	2.30%	0.000460182	0.000502121	69.25%	30.48%
mouse	H	3	tstate	0.3	7696566000	813920573.1	10.77082804	21.79335289	57.74983927	23.2440763	5.714621888	154.33	1.35411104	0.09300249	14.73920987	7.37880542	56.00%	50.51794493	179.676	4.294653882	0.170836429	74.64359	3.32464582	54.51373	1.00308452	31.09%	70.50%	30.17%	19.09435008	47.41%	27.10%	18.56%	26.27%	9.43%	1.98%	1.36%	2.00%	0.000448621	0.000562564	64.87%	30.17%
mouse	H	4	tstate	0.3	6795792000	1022453792	11.92051406	15.98135992	56.43322037	24.97467141	5.022083882	144.57	1.427076268	0.10976522	12.61554777	6.78295681	57.06%	50.28851774	162.099	3.662465742	0.201382137	71.14241	3.09336503	55.34806	1.05471767	35.06%	76.33%	34.10%	21.04007019	44.11%	23.11%	16.63%	22.57%	7.09%	1.20%	1.01%	1.26%	0.000456039	0.000483723	64.71%	34.10%
mouse	H	5	tstate	0.3	3760263000	557300274.3	9.68769823	15.86613987	59.00249721	21.97039444	5.204057806	142.13	1.27653092	0.07756129	14.70644147	7.51408035	58.80%	53.35923068	172.98	3.387024756	0.109870081	66.44259	2.74958979	41.99484	0.79465343	29.71%	63.12%	28.90%	15.60279774	49.36%	29.70%	19.77%	28.67%	11.23%	2.79%	2.24%	2.84%	0.000445475	0.000555705	73.85%	28.90%
mouse	H	6	tstate	0.3	11865987000	1637300691	11.38128034	19.48665635	54.53462924	23.33360762	4.735524264	158.6	1.462216996	0.14260842	13.11444995	6.93773815	54.79%	47.34233993	150.381	4.142868558	0.213589242	83.18398	3.24591475	63.30247	1.17399121	37.20%	78.96%	36.17%	22.18138161	39.88%	18.71%	14.36%	18.46%	5.33%	1.31%	1.26%	1.37%	0.000523298	0.000564403	67.60%	36.17%
mouse	H	7	tstate	0.3	8223282000	969332814.6	12.08323776	19.57017677	56.52223971	26.34890176	4.024851496	136.64	1.313437532	0.09640676	9.2162441	2.33215927	56.09%	50.05669722	176.049	4.370602908	0.247311931	87.69265	3.5420989	65.9042	1.22472222	35.56%	75.48%	34.58%	22.07180118	45.22%	24.39%	17.26%	23.76%	7.84%	1.69%	1.49%	1.75%	0.000473989	0.000814967	71.11%	34.58%
mouse	I	0	tstate	0.3	4923639000	733267466.8	7.900998326	18.87335643	36.99325314	19.97776777	5.744177736	137.25	0.87817682	0.04336488	8.99578778	2.35812066	45.62%	35.65302581	159.309	3.074806626	0.039770946	57.84975	2.50568341	34.28185	0.59153781	24.40%	57.73%	23.61%	12.7235233	53.95%	55.10%	27.51%	51.27%	13.67%	5.20%	2.16%	4.92%	0.000406433	0.000317323	42.02%	23.61%
mouse	I	1	tstate	0.3	3537729000	513277161.5	6.853746517	17.48140326	38.1519549	17.26720472	5.728961509	128.71	0.967786444	0.04040577	10.66747297	2.98504661	47.34%	37.24993298	134.757	2.522176272	0.041841312	46.26646	1.937124	24.31967	0.41852214	22.30%	50.12%	21.61%	11.07271467	55.24%	57.09%	27.98%	53.05%	13.38%	5.56%	2.76%	5.28%	0.00041155	0.000314046	43.07%	21.61%
mouse	I	2	tstate	0.3	6606198000	1200165297	6.006957738	17.12584756	37.61980363	17.5916623	7.247851506	126.27	0.904105944	0.04387466	8.62605758	2.35052734	45.43%	36.14510637	103.788	2.342788692	0.036361905	44.2569	1.96283971	22.55512	0.40341119	21.23%	51.48%	20.55%	11.40844469	54.01%	55.44%	27.36%	51.55%	14.40%	6.58%	2.78%	6.16%	0.000410155	0.000321099	42.36%	20.55%
mouse	I	3	tstate	0.3	1419039000	235503103.1	7.13989501	10.94818958	36.23414381	17.10124355	5.064173533	129.93	0.870206304	0.03799176	10.61257603	3.04512201	47.41%	36.78457177	84.537	1.387821858	0.00831063	24.24436	1.11154577	9.64758	0.16608759	15.48%	40.98%	14.94%	11.02922697	57.68%	64.39%	30.52%	59.60%	16.32%	21.63%	5.84%	19.30%	0.000404029	0.00018419	36.25%	14.94%
mouse	I	4	tstate	0.3	7539750000	1171691705	7.631179108	17.39240649	41.39639129	19.09266998	5.62746409	140.91	1.039978012	0.04616247	10.19799326	2.36651016	47.16%	38.06690891	152.613	2.701198584	0.034447314	45.95986	2.10910279	26.53231	0.46451387	22.75%	53.73%	22.02%	13.35935295	52.32%	50.03%	25.21%	46.65%	15.12%	7.08%	2.67%	6.60%	0.00042385	0.000341232	46.41%	22.02%
mouse	I	5	tstate	0.3	2602665000	369393404.5	8.082802904	16.07784279	37.36448638	20.00569463	5.004055824	144.57	0.967161052	0.04258543	8.89516642	2.28096029	46.99%	36.90757395	157.077	2.768049216	0.030838615	46.35722	2.42519546	24.6023	0.44446901	18.97%	51.93%	18.33%	12.34853065	55.76%	58.68%	28.55%	54.48%	7.80%	3.54%	2.58%	3.48%	0.000408317	0.000205824	38.64%	18.33%
mouse	I	6	tstate	0.3	1433592000	221111261.1	11.12287278	9.634954193	37.39324061	23.24390596	3.384604715	122	0.878628896	0.04032142	8.47198359	3.76319741	48.08%	37.73351968	138.384	2.105780634	0.020696921	43.27989	1.79266349	24.22521	0.39190628	22.67%	55.90%	21.86%	16.4754289	56.86%	61.32%	29.45%	56.85%	9.77%	7.64%	3.01%	7.12%	0.000408515	0.000278846	37.68%	21.86%
mouse	I	7	tstate	0.3	5491665000	933816712.8	6.284104968	16.6268768	43.51741748	17.39212265	6.847799885	143.35	0.921308668	0.04883425	10.30300348	3.20305188	49.67%	40.5417292	120.528	2.005763814	0.030104051	36.80933	1.62526585	19.16714	0.30479118	19.49%	51.98%	18.75%	10.78053595	52.74%	49.52%	25.26%	46.24%	13.68%	5.89%	2.35%	5.53%	0.00042688	0.000263749	48.21%	18.75%
